# Supplementary material for: Ex Vivo Human Adipose Tissue Derived Mesenchymal Stromal Cells (ASC) Are a Heterogeneous Population That Demonstrate Rapid Culture-Induced Changes
Source: Front Pharmacol. 2020 Feb 20;10:1695. doi: 10.3389/fphar.2019.01695 (PMC7044177; doi:10.3389/fphar.2019.01695)
Supplement: Supplementary file 3 [file Table_3.xlsx]

## Sheet: Sheet1
Supplementary Table S3
genes upregulated and downregulated > tenfold in MACS-derived ASC comparing uncultured cells (day 0),
versus MACS-derived ASC cultured for 3 days (day 3), day 3 versus MACS-derived cells cultured for 28 days (day 28), and day 0 versus day 28
Data is calculated by Affymetrix Transciptome Analysis Console and represents the average of three donors. ANOVA p value > 0.05.
Day 0 vs Day 3
Decrease gene expression
Transcript ID(Array Design)	Fold Change	Gene Symbol	Description
Hs.487046.5	175.93	LOC100129518	uncharacterized LOC100129518; superoxide dismutase 2, mitochondrial
Hs.522555.4	162.25	APOD	apolipoprotein D
Hs.78065.1	146.61	C7	complement component 7
Hs.519162.1	60.3	BTG2	BTG family, member 2
Hs.478275.2	48.88	TNFSF10	tumor necrosis factor (ligand) superfamily, member 10
Hs.524430.4	46.47	NR4A1	nuclear receptor subfamily 4, group A, member 1
Hs.466766.11	45.11	LTBP4	latent transforming growth factor beta binding protein 4
Hs.160562.1	43.42	IGF1	insulinlike growth factor 1 (somatomedin C)
Hs.466766.1	39.85	LTBP4	latent transforming growth factor beta binding protein 4
Hs.137415.1	38.28	VIT	vitrin
Hs.442498.1	37.63	FXYD1	FXYD domain containing ion transport regulator 1
Hs.524430.4	33.66	NR4A1	nuclear receptor subfamily 4, group A, member 1
Hs.718427.1	33.25	IGF2	insulinlike growth factor 2 (somatomedin A); INSIGF2 readthrough
Hs.374990.1	32.83	CD34	CD34 molecule
Hs.498586.1	32.07	ITIH5	interalphatrypsin inhibitor heavy chain family, member 5
Hs.523443.1	31.67	HBB	hemoglobin, beta
Hs.524430.2	29.64	NR4A1	nuclear receptor subfamily 4, group A, member 1
Hs.365706.1	29.26	MGP	matrix Gla protein
Hs.524430.1	26.24	NR4A1	nuclear receptor subfamily 4, group A, member 1
Hs.25292.1	23.81	JUNB	jun B protooncogene
Hs.125036.6	23.27	PLXDC1	plexin domain containing 1
Hs.716410.4	23.22	TSC22D3	TSC22 domain family, member 3
Hs.534293.1	22.74	SERPINA3	serpin peptidase inhibitor, clade A (alpha1 antiproteinase, antitrypsin), member 3
Hs.62886.2	21.85	SPARCL1	SPARClike 1 (hevin)
Hs.466766.4	20.15	LTBP4	latent transforming growth factor beta binding protein 4
Hs.1787.1	20.04	PLP1	proteolipid protein 1
Hs.296049.1	19.13	MFAP4	microfibrillarassociated protein 4
Hs.466766.5	18.78	LTBP4	latent transforming growth factor beta binding protein 4
Hs.131686.1	17.56	ABCA9	ATPbinding cassette, subfamily A (ABC1), member 9
Hs.485104.1	17.1	TNXA	tenascin XA (pseudogene); tenascin XB
Hs.477887.4	16.99	AGTR1	angiotensin II receptor, type 1
Hs.318370.1	15.94	ANGPTL5	angiopoietinlike 5
Hs.632481.1	15.46	PRELP	proline/argininerich end leucinerich repeat protein
Hs.31588.4	15.34	NOVA1	neurooncological ventral antigen 1
Hs.199487.1	14.56	RERG	RASlike, estrogenregulated, growth inhibitor
Hs.171929.1	14.5	C1QTNF3	C1q and tumor necrosis factor related protein 3
Hs.433791.1	14.47	SHISA2	shisa family member 2
Hs.591101.1	14.2	IGDCC4	immunoglobulin superfamily, DCC subclass, member 4
Hs.647723.6	14.05	PRG4	proteoglycan 4
Hs.439312.1	14	PLTP	phospholipid transfer protein
Hs.125036.1	13.82	PLXDC1	plexin domain containing 1
Hs.534322.2	13.72	HLADQB1	major histocompatibility complex, class II, DQ beta 1; major histocompatibility complex, class II, DR beta 1; major histocompatibility complex, class II, DR beta 3; major histocompatibility complex, class II, DR beta 4; major histocompatibility complex, class II, DR beta 5; HLA class II histocompatibility antigen, DRB110 beta chainlike; HLA class II histocompatibility antigen, DQ beta 1 chainlike
Hs.647090.1	13.55	TMEM176B	transmembrane protein 176B
Hs.11392.1	13.12	FIGF	cfos induced growth factor (vascular endothelial growth factor D); PIRFIGF readthrough
Hs.444947.1	13.11	TRIB1	tribbles pseudokinase 1
Hs.715677.1	13.05	KLF2	Kruppellike factor 2
Hs.272284.1	12.62	SLITRK4	SLIT and NTRKlike family, member 4
Hs.50640.1	12.61	SOCS1	suppressor of cytokine signaling 1
Hs.326035.2	11.93	EGR1	early growth response 1
Hs.534293.1	11.92	SERPINA3	serpin peptidase inhibitor, clade A (alpha1 antiproteinase, antitrypsin), member 3
Hs.24601.10	11.9	FBLN1	fibulin 1
Hs.575751.1	11.74	KAL1	Kallmann syndrome 1 sequence
Hs.380710.2	11.49	MMP28	matrix metallopeptidase 28
Hs.519694.7	11.44	FAXDC2	fatty acid hydroxylase domain containing 2
Hs.426485.2	11.33	HPX	hemopexin
Hs.708197.4	11.09	PODN	podocan
Hs.655169.1	11.05	SLC2A14	solute carrier family 2 (facilitated glucose transporter), member 14; solute carrier family 2 (facilitated glucose transporter), member 3
Hs.719782.1	10.95	RPL23	ribosomal protein L23; small nucleolar RNA, H/ACA box 21
Hs.2171.1	10.94	GDF10	growth differentiation factor 10
Hs.31588.2	10.79	NOVA1	neurooncological ventral antigen 1
Hs.503560.1	10.75	NAALAD2	Nacetylated alphalinked acidic dipeptidase 2
Hs.515210.2	10.6	DNAJB1	DnaJ (Hsp40) homolog, subfamily B, member 1
Hs.407202.2	10.58	GRASP	GRP1 (general receptor for phosphoinositides 1)associated scaffold protein
Hs.521869.1	10.34	KAL1	Kallmann syndrome 1 sequence
Hs.357004.1	10.33	OLFML2A	olfactomedinlike 2A
Hs.162200.2	10.25	PER3	period circadian clock 3
Hs.534479.1	10.18	MMP27	matrix metallopeptidase 27
Day 0 vs Day 3
Increase gene expression
Transcript ID(Array Design)	Fold Change	Gene Symbol	Description
Hs.336046.2	757.89	IL13RA2	interleukin 13 receptor, alpha 2
Hs.375129.1	425.35	MMP3	matrix metallopeptidase 3 (stromelysin 1, progelatinase)
Hs.83169.4	271.47	MMP1	matrix metallopeptidase 1 (interstitial collagenase)
Hs.81892.3	247.17	KIAA0101	KIAA0101
Hs.62180.1	194.85	ANLN	anillin, actin binding protein
Hs.592338.1	170.3	TYMS	thymidylate synthetase
Hs.83169.2	126.5	MMP1	matrix metallopeptidase 1 (interstitial collagenase)
Hs.81892.3	123.48	KIAA0101	KIAA0101
Hs.459088.1	120.63	CEMIP	cell migration inducing protein, hyaluronan binding
Hs.597408.1	101.69	CEP55	centrosomal protein 55kDa
Hs.207631.1	92.72	LMO7	LIM domain 7
Hs.707352.1	87.6	RRM2	ribonucleotide reductase M2
Hs.123253.1	82.69	SHCBP1	SHC SH2domain binding protein 1
Hs.84113.1	74.2	CDKN3	cyclindependent kinase inhibitor 3
Hs.713838.1	70.87	GREM1	gremlin 1, DAN family BMP antagonist
Hs.84113.7	70.72	CDKN3	cyclindependent kinase inhibitor 3
Hs.592338.3	69.59	TYMS	thymidylate synthetase
Hs.718721.1	68.41	SDC1	syndecan 1
Hs.14559.1	65.15	CEP55	centrosomal protein 55kDa
Hs.592402.1	62.12	HMMR	hyaluronanmediated motility receptor (RHAMM)
Hs.209983.1	61.9	STMN1	stathmin 1
Hs.58974.1	59.25	CCNA2	cyclin A2
Hs.84113.8	57.46	CDKN3	cyclindependent kinase inhibitor 3
Hs.411501.1	56.47	KRT7	keratin 7
Hs.23960.1	56.29	CCNB1	cyclin B1
Hs.592595.1	55.71	PSAT1	phosphoserine aminotransferase 1
Hs.93002.3	55.09	UBE2C	ubiquitinconjugating enzyme E2C
Hs.615092.2	55.07	NUSAP1	nucleolar and spindle associated protein 1
Hs.62180.1	54.74	ANLN	anillin, actin binding protein
Hs.514527.1	53.94	BIRC5	baculoviral IAP repeat containing 5
Hs.718626.1	51.15	KIF20A	kinesin family member 20A
Hs.494261.2	50.04	PSAT1	phosphoserine aminotransferase 1
Hs.77695.2	49.63	DLGAP5	discs, large (Drosophila) homologassociated protein 5
Hs.226390.2	49.13	RRM2	ribonucleotide reductase M2
Hs.84113.3	46.73	CDKN3	cyclindependent kinase inhibitor 3
Hs.89714.1	45.39	CXCL5	chemokine (CXC motif) ligand 5
Hs.77695.1	45.17	DLGAP5	discs, large (Drosophila) homologassociated protein 5
Hs.500761.3	44.19	MIR6787	microRNA 6787; solute carrier family 16 (monocarboxylate transporter), member 3
Hs.334562.1	43.71	CDK1	cyclindependent kinase 1
Hs.40098.1	43.67	GREM1	gremlin 1, DAN family BMP antagonist
Hs.606773.1	43.6	DTL	denticleless E3 ubiquitin protein ligase homolog (Drosophila)
Hs.226307.1	43.56	APOBEC3B	apolipoprotein B mRNA editing enzyme, catalytic polypeptidelike 3B
Hs.591506.1	42.96	GJA9	gap junction protein, alpha 9, 59kDa; GJA9MYCBP readthrough; MYC binding protein
Hs.524947.1	42.62	CDC20	cell division cycle 20
Hs.209983.6	42.32	STMN1	stathmin 1
Hs.8878.1	41.04	KIF11	kinesin family member 11
Hs.93002.4	40.97	UBE2C	ubiquitinconjugating enzyme E2C
Hs.414407.1	40.88	NDC80	NDC80 kinetochore complex component
Hs.81892.5	40.33	KIAA0101	KIAA0101
Hs.226307.1	39.21	APOBEC3A	apolipoprotein B mRNA editing enzyme, catalytic polypeptidelike 3A; APOBEC3A and APOBEC3B deletion hybrid; apolipoprotein B mRNA editing enzyme, catalytic polypeptidelike 3B
Hs.517033.1	38.91	TGM2	transglutaminase 2
Hs.719145.2	38.48	TPX2	TPX2, microtubuleassociated
Hs.270845.1	38.32	KIF23	kinesin family member 23
Hs.501928.10	37.43	MICAL2	microtubule associated monooxygenase, calponin and LIM domain containing 2
Hs.288467.1	37.28	LRRC15	leucine rich repeat containing 15
Hs.1584.2	37	COMP	cartilage oligomeric matrix protein
Hs.436187.1	36.42	TRIP13	thyroid hormone receptor interactor 13
Hs.591341.2	36.27	TMEM200A	transmembrane protein 200A
Hs.567385.1	36.21	PRC1	protein regulator of cytokinesis 1
Hs.445098.1	36.12	DEPDC1	DEP domain containing 1
Hs.89714.1	35.61	CXCL5	chemokine (CXC motif) ligand 5
Hs.205558.1	33.44	GLIPR1	GLI pathogenesisrelated 1
Hs.719194.1	33.32	RAD51AP1	RAD51 associated protein 1
Hs.209983.1	33.14	STMN1	stathmin 1
Hs.631699.1	32.78	BUB1B	BUB1 mitotic checkpoint serine/threonine kinase B
Hs.379858.7	32.01	DDAH1	dimethylarginine dimethylaminohydrolase 1
Hs.369397.1	31.78	TGFBI	transforming growth factor, betainduced, 68kDa
Hs.469649.2	31.74	BUB1	BUB1 mitotic checkpoint serine/threonine kinase
Hs.618868.1	31.67	RACGAP1	Rac GTPase activating protein 1
Hs.40098.1	31.15	GREM1	gremlin 1, DAN family BMP antagonist
Hs.369397.1	30.87	TGFBI	transforming growth factor, betainduced, 68kDa
Hs.591697.2	30.2	MAD2L1	MAD2 mitotic arrest deficientlike 1 (yeast)
Hs.58992.3	30.14	SMC4	structural maintenance of chromosomes 4
Hs.615092.1	30.12	NUSAP1	nucleolar and spindle associated protein 1
Hs.518299.2	30.08	ECT2	epithelial cell transforming 2
Hs.153704.1	30.06	NEK2	NIMArelated kinase 2
Hs.591363.5	30	ZWINT	ZW10 interacting kinetochore protein
Hs.209983.6	29.58	STMN1	stathmin 1
Hs.502612.3	29.53	HSPB7	heat shock 27kDa protein family, member 7 (cardiovascular)
Hs.121028.1	28.73	ASPM	asp (abnormal spindle) homolog, microcephaly associated (Drosophila)
Hs.84113.10	28.33	CDKN3	cyclindependent kinase inhibitor 3
Hs.205558.1	28.23	GLIPR1	GLI pathogenesisrelated 1
Hs.591697.1	27.9	MAD2L1	MAD2 mitotic arrest deficientlike 1 (yeast)
Hs.153704.1	27.82	NEK2	NIMArelated kinase 2
Hs.212957.1	27.67	TRIM59	tripartite motif containing 59
Hs.58974.1	27.26	CCNA2	cyclin A2
Hs.22587.4	27.18	SSX2IP	synovial sarcoma, X breakpoint 2 interacting protein
Hs.690098.1	26.82	PODXL	podocalyxinlike
Hs.104741.1	26.67	PBK	PDZ binding kinase
Hs.169840.1	26.54	TTK	TTK protein kinase
Hs.84113.9	26.5	CDKN3	cyclindependent kinase inhibitor 3
Hs.98206.1	26.48	GREM2	gremlin 2, DAN family BMP antagonist
Hs.62180.1	26.21	ANLN	anillin, actin binding protein
Hs.567567.1	25.65	NCAPG	nonSMC condensin I complex, subunit G
Hs.648635.1	25.51	DHFR	dihydrofolate reductase
Hs.58992.1	25.42	SMC4	structural maintenance of chromosomes 4
Hs.575032.2	25.27	CENPU	centromere protein U
Hs.368710.1	25.02	SPDL1	spindle apparatus coiledcoil protein 1
Hs.36958.1	24.81	BCAR3	breast cancer antiestrogen resistance 3
Hs.355747.1	24.66	TRNP1	TMF1regulated nuclear protein 1
Hs.707393.1	24.5	ABCC4	ATPbinding cassette, subfamily C (CFTR/MRP), member 4
Hs.156540.1	24.38	SCG5	secretogranin V (7B2 protein)
Hs.515122.1	24.18	TK1	thymidine kinase 1, soluble
Hs.3104.1	24.15	KIF14	kinesin family member 14
Hs.5199.1	23.93	UBE2T	ubiquitinconjugating enzyme E2T (putative)
Hs.609947.1	23.72	CENPA	centromere protein A; solute carrier family 35, member F6
Hs.369397.1	23.51	TGFBI	transforming growth factor, betainduced, 68kDa
Hs.631618.3	23.4	TPM4	tropomyosin 4
Hs.283127.1	23.26	DIAPH3	diaphanousrelated formin 3
Hs.209945.2	23.17	TDP1	tyrosylDNA phosphodiesterase 1
Hs.108106.1	22.63	UHRF1	ubiquitinlike with PHD and ring finger domains 1
Hs.81892.1	22.38	KIAA0101	KIAA0101
Hs.591697.1	22.19	MAD2L1	MAD2 mitotic arrest deficientlike 1 (yeast)
Hs.511743.4	22.17	TUBB3	tubulin, beta 3 class III
Hs.594537.2	21.96	ADAM12	ADAM metallopeptidase domain 12
Hs.651950.1	21.8	NUF2	NUF2, NDC80 kinetochore complex component
Hs.643599.1	21.68	PAPPA	pregnancyassociated plasma protein A, pappalysin 1
Hs.205558.2	21.55	GLIPR1	GLI pathogenesisrelated 1
Hs.121028.3	21.53	ASPM	asp (abnormal spindle) homolog, microcephaly associated (Drosophila)
Hs.270845.4	21.52	KIF23	kinesin family member 23
Hs.719194.2	21.43	RAD51AP1	RAD51 associated protein 1
Hs.421956.1	21.35	SPC25	SPC25, NDC80 kinetochore complex component
Hs.409065.2	21.21	FEN1	flap structurespecific endonuclease 1
Hs.573153.5	21.18	TCF7	transcription factor 7 (Tcell specific, HMGbox)
Hs.405958.1	20.94	CDC6	cell division cycle 6
Hs.293689.4	20.8	MCFD2	multiple coagulation factor deficiency 2
Hs.334562.4	20.27	CDK1	cyclindependent kinase 1
Hs.239.1	20.25	FOXM1	forkhead box M1
Hs.529778.1	20.13	CENPK	centromere protein K
Hs.143250.1	20.11	TNC	tenascin C
Hs.164021.1	19.91	CXCL6	chemokine (CXC motif) ligand 6
Hs.494557.1	19.86	ZNF367	zinc finger protein 367
Hs.592364.1	19.72	DHFR	dihydrofolate reductase
Hs.481720.2	19.56	MYO10	myosin X
Hs.1594.1	19.51	CENPA	centromere protein A; solute carrier family 35, member F6
Hs.69360.2	19.42	KIF2C	kinesin family member 2C
Hs.156346.1	19.41	TOP2A	topoisomerase (DNA) II alpha 170kDa
Hs.504545.1	19.33	C12orf5	chromosome 12 open reading frame 5
Hs.643599.1	19.17	PAPPA	pregnancyassociated plasma protein A, pappalysin 1
Hs.494261.2	19.06	PSAT1	phosphoserine aminotransferase 1
Hs.81791.1	19.04	TNFRSF11B	tumor necrosis factor receptor superfamily, member 11b
Hs.433180.1	19.03	GINS2	GINS complex subunit 2 (Psf2 homolog)
Hs.105269.1	18.84	MSMO1	methylsterol monooxygenase 1
Hs.130438.1	18.49	TENM3	teneurin transmembrane protein 3
Hs.494261.2	18.33	PSAT1	phosphoserine aminotransferase 1
Hs.71465.1	18.23	SQLE	squalene epoxidase
Hs.472716.1	18.14	FAM83D	family with sequence similarity 83, member D
Hs.592116.1	18.11	FAM64A	family with sequence similarity 64, member A
Hs.250822.7	18.05	AURKA	aurora kinase A; aurora kinase A pseudogene 1; RAB3 GTPase activating protein subunit 2 (noncatalytic)
Hs.594537.2	18.02	ADAM12	ADAM metallopeptidase domain 12
Hs.40499.1	17.87	DKK1	dickkopf WNT signaling pathway inhibitor 1
Hs.445098.1	17.75	DEPDC1	DEP domain containing 1
Hs.658046.7	17.61	VEPH1	ventricular zone expressed PH domaincontaining 1
Hs.216623.1	17.6	ATP8B1	ATPase, aminophospholipid transporter, class I, type 8B, member 1
Hs.36958.3	17.51	BCAR3	breast cancer antiestrogen resistance 3
Hs.128065.2	17.06	CTSC	cathepsin C
Hs.596515.1	16.93	ABHD17C	abhydrolase domain containing 17C
Hs.104019.1	16.9	TACC3	transforming, acidic coiledcoil containing protein 3
Hs.194698.1	16.86	CCNB2	cyclin B2
Hs.648635.1	16.78	DHFR	dihydrofolate reductase
Hs.593050.1	16.68	MSMO1	methylsterol monooxygenase 1
Hs.62180.2	16.68	ANLN	anillin, actin binding protein
Hs.184339.1	16.67	MELK	maternal embryonic leucine zipper kinase
Hs.84113.13	16.64	CDKN3	cyclindependent kinase inhibitor 3
Hs.302346.2	16.61	EVA1A	eva1 homolog A (C. elegans)
Hs.72550.3	16.52	HMMR	hyaluronanmediated motility receptor (RHAMM)
Hs.99480.1	16.5	ESCO2	establishment of sister chromatid cohesion Nacetyltransferase 2
Hs.536122.1	16.48	TXNDC9	thioredoxin domain containing 9
Hs.515122.1	16.4	TK1	thymidine kinase 1, soluble
Hs.1594.2	16.24	CENPA	centromere protein A; solute carrier family 35, member F6
Hs.24529.5	15.99	CHEK1	checkpoint kinase 1
Hs.702525.1	15.89	PGF	placental growth factor
Hs.22587.4	15.86	SSX2IP	synovial sarcoma, X breakpoint 2 interacting protein
Hs.525198.1	15.7	STIL	SCL/TAL1 interrupting locus
Hs.370834.1	15.6	ATAD2	ATPase family, AAA domain containing 2
Hs.605065.1	15.56	EIF4E	eukaryotic translation initiation factor 4E
Hs.719080.2	15.55	RPS14	ribosomal protein S14
Hs.599954.1	15.45	HELLS	helicase, lymphoidspecific
Hs.524216.1	15.42	CDCA3	cell division cycle associated 3
Hs.591343.1	15.41	LOC100996643	monofunctional C1tetrahydrofolate synthase, mitochondriallike; methylenetetrahydrofolate dehydrogenase (NADP+ dependent) 1like
Hs.591343.1	15.32	LOC100996643	monofunctional C1tetrahydrofolate synthase, mitochondriallike; methylenetetrahydrofolate dehydrogenase (NADP+ dependent) 1like
Hs.93002.3	15.06	UBE2C	ubiquitinconjugating enzyme E2C
Hs.55028.6	14.86	CENPN	centromere protein N
Hs.699247.1	14.84	CRIM1	cysteine rich transmembrane BMP regulator 1 (chordinlike); uncharacterized LOC101929500
Hs.205558.1	14.84	GLIPR1	GLI pathogenesisrelated 1
Hs.114062.1	14.79	PTPLA	protein tyrosine phosphataselike (proline instead of catalytic arginine), member A
Hs.293689.1	14.79	MCFD2	multiple coagulation factor deficiency 2
Hs.293689.2	14.79	MCFD2	multiple coagulation factor deficiency 2
Hs.631967.1	14.77	CENPH	centromere protein H
Hs.503831.1	14.61	LAYN	layilin
Hs.156346.1	14.6	TOP2A	topoisomerase (DNA) II alpha 170kDa
Hs.350966.1	14.59	PTTG1	pituitary tumortransforming 1; pituitary tumortransforming 3, pseudogene
Hs.369397.5	14.49	TGFBI	transforming growth factor, betainduced, 68kDa
Hs.710825.1	14.47	FEN1	flap structurespecific endonuclease 1
Hs.370834.2	14.35	ATAD2	ATPase family, AAA domain containing 2
Hs.138202.2	14.22	SERPINB7	serpin peptidase inhibitor, clade B (ovalbumin), member 7
Hs.130031.2	14.18	TRIO	trio Rho guanine nucleotide exchange factor
Hs.408236.4	14.17	TXNDC17	thioredoxin domain containing 17
Hs.525796.3	14.11	KNSTRN	kinetochorelocalized astrin/SPAG5 binding protein
Hs.494261.4	14.08	PSAT1	phosphoserine aminotransferase 1
Hs.655182.1	13.99	SGOL2	shugoshinlike 2 (S. pombe)
Hs.58992.1	13.98	SMC4	structural maintenance of chromosomes 4
Hs.524368.1	13.84	VDR	vitamin D (1,25 dihydroxyvitamin D3) receptor
Hs.591506.1	13.84	GJA9MYCBP	GJA9MYCBP readthrough; MYC binding protein
Hs.412311.3	13.73	APITD1	apoptosisinducing, TAF9like domain 1; APITD1CORT readthrough
Hs.501928.2	13.71	MICAL2	microtubule associated monooxygenase, calponin and LIM domain containing 2
Hs.143250.1	13.69	TNC	tenascin C
Hs.55028.1	13.49	CENPN	centromere protein N
Hs.208388.4	13.49	FANCD2	Fanconi anemia, complementation group D2
Hs.486031.1	13.41	ASCC3	activating signal cointegrator 1 complex subunit 3
Hs.654534.2	13.39	CHN1	chimerin 1
Hs.486401.1	13.33	CENPW	centromere protein W
Hs.177766.1	13.31	PARP1	poly (ADPribose) polymerase 1
Hs.710054.2	13.28	LRR1	leucine rich repeat protein 1
Hs.294088.1	13.25	MND1	meiotic nuclear divisions 1 homolog (S. cerevisiae)
Hs.648635.1	13.21	DHFR	dihydrofolate reductase
Hs.83758.2	13.14	CKS2	CDC28 protein kinase regulatory subunit 2
Hs.656996.1	13.14	GINS4	GINS complex subunit 4 (Sld5 homolog)
Hs.414795.1	13.13	SERPINE1	serpin peptidase inhibitor, clade E (nexin, plasminogen activator inhibitor type 1), member 1
Hs.460184.2	13.09	MCM4	minichromosome maintenance complex component 4
Hs.134726.1	13.06	SKA1	spindle and kinetochore associated complex subunit 1
Hs.162777.2	13.06	POLE2	polymerase (DNA directed), epsilon 2, accessory subunit
Hs.713367.1	12.84	RNASEH2A	ribonuclease H2, subunit A
Hs.486818.1	12.83	TTF2	transcription termination factor, RNA polymerase II
Hs.78619.1	12.82	GGH	gammaglutamyl hydrolase (conjugase, folylpolygammaglutamyl hydrolase)
Hs.459072.2	12.81	ABHD17C	abhydrolase domain containing 17C
Hs.718626.3	12.7	CDC23	cell division cycle 23
Hs.42194.1	12.7	SPCS3	signal peptidase complex subunit 3 homolog (S. cerevisiae)
Hs.474217.1	12.7	CDC45	cell division cycle 45
Hs.595669.1	12.67	NCBP1	nuclear cap binding protein subunit 1, 80kDa
Hs.659350.1	12.66	HOXA10HOXA9	HOXA10HOXA9 readthrough; homeobox A9; microRNA 196b
Hs.571177.4	12.61	SYNCRIP	synaptotagmin binding, cytoplasmic RNA interacting protein
Hs.167496.1	12.51	RANBP6	RAN binding protein 6
Hs.143818.2	12.45	GEMIN6	gem (nuclear organelle) associated protein 6
Hs.591293.1	12.43	ALCAM	activated leukocyte cell adhesion molecule
Hs.205558.1	12.35	GLIPR1	GLI pathogenesisrelated 1
Hs.119023.2	12.34	SMC2	structural maintenance of chromosomes 2
Hs.431400.1	12.29	RAI14	retinoic acid induced 14
Hs.152978.1	12.26	PSME3	proteasome (prosome, macropain) activator subunit 3 (PA28 gamma; Ki)
Hs.703449.1	12.22	ZNF281	zinc finger protein 281
Hs.385998.1	12.22	WDHD1	WD repeat and HMGbox DNA binding protein 1
Hs.522029.1	12.12	KLHL9	kelchlike family member 9
Hs.567824.1	12.08	KIF4A	kinesin family member 4A; kinesin family member 4B
Hs.631618.1	12.01	TPM4	tropomyosin 4
Hs.631618.3	11.95	TPM4	tropomyosin 4
Hs.661645.1	11.95	OIP5	Opa interacting protein 5
Hs.643599.2	11.94	PAPPA	pregnancyassociated plasma protein A, pappalysin 1
Hs.677180.2	11.87	DEPDC1B	DEP domain containing 1B
Hs.14623.3	11.86	IFI30	interferon, gammainducible protein 30; phosphoinositide3kinase, regulatory subunit 2 (beta)
Hs.460184.2	11.81	MCM4	minichromosome maintenance complex component 4
Hs.491351.2	11.79	CLTC	clathrin, heavy chain (Hc)
Hs.591343.1	11.78	LOC100996643	monofunctional C1tetrahydrofolate synthase, mitochondriallike; methylenetetrahydrofolate dehydrogenase (NADP+ dependent) 1like
Hs.500761.1	11.74	MIR6787	microRNA 6787; solute carrier family 16 (monocarboxylate transporter), member 3
Hs.656473.1	11.72	DTL	denticleless E3 ubiquitin protein ligase homolog (Drosophila)
Hs.567387.1	11.71	CCNE2	cyclin E2
Hs.518774.1	11.68	PAICS	phosphoribosylaminoimidazole carboxylase, phosphoribosylaminoimidazole succinocarboxamide synthetase
Hs.628152.1	11.65	ALPK2	alphakinase 2
Hs.21160.1	11.62	ME1	malic enzyme 1, NADP(+)dependent, cytosolic
Hs.156346.1	11.61	TOP2A	topoisomerase (DNA) II alpha 170kDa
Hs.89714.1	11.6	CXCL5	chemokine (CXC motif) ligand 5
Hs.591293.1	11.59	ALCAM	activated leukocyte cell adhesion molecule
Hs.444276.2	11.58	NUP37	nucleoporin 37kDa
Hs.571163.1	11.57	PPIL1	peptidylprolyl isomerase (cyclophilin)like 1
Hs.119023.4	11.56	SMC2	structural maintenance of chromosomes 2
Hs.181855.1	11.53	CASC5	cancer susceptibility candidate 5
Hs.409065.2	11.51	FEN1	flap structurespecific endonuclease 1
Hs.694701.1	11.37	SLC38A1	solute carrier family 38, member 1
Hs.547964.1	11.37	DLEU2	deleted in lymphocytic leukemia 2 (nonprotein coding); deleted in lymphocytic leukemia 2like; microRNA 15a
Hs.123253.1	11.34	SHCBP1	SHC SH2domain binding protein 1
Hs.216623.1	11.33	ATP8B1	ATPase, aminophospholipid transporter, class I, type 8B, member 1
Hs.378885.1	11.31	PIGW	phosphatidylinositol glycan anchor biosynthesis, class W
Hs.538286.1	11.23	LMNB2	lamin B2
Hs.119594.2	11.19	CIT	citron rhointeracting serine/threonine kinase; microRNA 1178
Hs.445705.2	11.16	RRM1	ribonucleotide reductase M1
Hs.284137.1	11.13	RMI1	RecQ mediated genome instability 1
Hs.482233.1	11.08	DEPDC1B	DEP domain containing 1B
Hs.460184.2	11.07	MCM4	minichromosome maintenance complex component 4
Hs.524571.1	11.05	CDCA8	cell division cycle associated 8
Hs.368938.1	10.99	C12orf75	chromosome 12 open reading frame 75
Hs.657649.1	10.97	FMN1	formin 1
Hs.22587.1	10.97	SSX2IP	synovial sarcoma, X breakpoint 2 interacting protein
Hs.690098.2	10.94	PODXL	podocalyxinlike
Hs.58414.1	10.9	FLNC	filamin C, gamma
Hs.664500.1	10.86	HOXC8	homeobox C8
Hs.279669.1	10.79	TUBG1	tubulin, gamma 1
Hs.525238.2	10.78	C14orf119	chromosome 14 open reading frame 119
Hs.657649.1	10.75	FMN1	formin 1
Hs.72550.1	10.74	HMMR	hyaluronanmediated motility receptor (RHAMM)
Hs.713715.1	10.7	UCHL1	ubiquitin carboxylterminal esterase L1 (ubiquitin thiolesterase)
Hs.143250.2	10.68	TNC	tenascin C
Hs.416375.1	10.66	E2F7	E2F transcription factor 7
Hs.437705.1	10.64	CDC25A	cell division cycle 25A
Hs.288274.1	10.63	TLDC1	TBC/LysMassociated domain containing 1
Hs.444276.1	10.61	NUP37	nucleoporin 37kDa
Hs.330663.1	10.61	PARPBP	PARP1 binding protein
Hs.21331.1	10.6	ZWILCH	zwilch kinetochore protein
Hs.648326.1	10.59	KIF4A	kinesin family member 4A
Hs.592271.1	10.57	CBLL1	Cbl protooncogenelike 1, E3 ubiquitin protein ligase
Hs.591130.3	10.55	ARHGAP11A	Rho GTPase activating protein 11A
Hs.118631.1	10.52	TIMELESS	timeless circadian clock
Hs.247460.1	10.51	NLN	neurolysin (metallopeptidase M3 family)
Hs.434886.1	10.51	CDCA5	cell division cycle associated 5
Hs.406515.1	10.49	NQO1	NAD(P)H dehydrogenase, quinone 1
Hs.655182.1	10.49	SGOL2	shugoshinlike 2 (S. pombe)
Hs.250822.1	10.45	AURKA	aurora kinase A
Hs.145386.1	10.44	RMDN1	regulator of microtubule dynamics 1
Hs.177766.1	10.43	PARP1	poly (ADPribose) polymerase 1
Hs.445705.1	10.39	RRM1	ribonucleotide reductase M1
Hs.381225.1	10.39	SPC24	SPC24, NDC80 kinetochore complex component
Hs.195403.1	10.37	DOCK5	dedicator of cytokinesis 5
Hs.497741.1	10.31	CENPF	centromere protein F, 350/400kDa
Hs.630838.1	10.3	CDCA7	cell division cycle associated 7
Hs.656778.1	10.29	ULBP2	UL16 binding protein 2
Hs.584807.2	10.25	TCF19	transcription factor 19
Hs.444028.1	10.24	CKAP2	cytoskeleton associated protein 2
Hs.437705.1	10.17	CDC25A	cell division cycle 25A
Hs.520794.1	10.12	YKT6	YKT6 vSNARE homolog (S. cerevisiae)
Hs.301052.1	10.1	KIF18A	kinesin family member 18A
Hs.477481.2	10.06	MCM2	minichromosome maintenance complex component 2
Hs.502612.2	10.05	HSPB7	heat shock 27kDa protein family, member 7 (cardiovascular)
Hs.593942.1	10.04	LOC101928198	uncharacterized LOC101928198; microfibrillarassociated protein 3like
Hs.408528.1	10.02	RB1	retinoblastoma 1
Hs.283398.1	10.02	KANK4	KN motif and ankyrin repeat domains 4
Hs.24529.1	10.02	CHEK1	checkpoint kinase 1
Day 0 vs Day 28
Decrease gene expression
Transcript ID(Array Design)	Fold Change	Gene Symbol	Description	TC Comment
Hs.483444.1	940.41	CXCL14	chemokine (CXC motif) ligand 14
Hs.483444.5	819.27	CXCL14	chemokine (CXC motif) ligand 14
Hs.391561.1	797.16	FABP4	fatty acid binding protein 4, adipocyte
Hs.442180.1	431.29	CILP	cartilage intermediate layer protein, nucleotide pyrophosphohydrolase
Hs.436037.1	406.79	MYOC	myocilin, trabecular meshwork inducible glucocorticoid response
Hs.436037.2	383.29	MYOC	myocilin, trabecular meshwork inducible glucocorticoid response
Hs.522555.1	345.17	APOD	apolipoprotein D
Hs.109439.1	334.72	OGN	osteoglycin
Hs.522555.4	319.33	APOD	apolipoprotein D
Hs.148909.1	297.74	CHL1	cell adhesion molecule L1like
Hs.109439.1	266.46	OGN	osteoglycin
Hs.506908.1	218.61	AADAC	arylacetamide deacetylase
Hs.78065.1	204.33	C7	complement component 7
Hs.591833.1	193.66	SCARA5	scavenger receptor class A, member 5 (putative)
Hs.487046.5	189.16	LOC100129518	uncharacterized LOC100129518; superoxide dismutase 2, mitochondrial
Hs.78065.1	183.95	C7	complement component 7
Hs.644108.2	131.34	GPC3	glypican 3
Hs.62886.1	130.22	SPARCL1	SPARClike 1 (hevin)
Hs.109439.2	128.22	OGN	osteoglycin
Hs.109439.3	126.86	OGN	osteoglycin
Hs.559353.1	121.68	ISM1	isthmin 1, angiogenesis inhibitor
Hs.591282.2	115.73	COL6A6	collagen, type VI, alpha 6
Hs.713650.7	102.39	NFATC2	nuclear factor of activated Tcells, cytoplasmic, calcineurindependent 2
Hs.8364.1	102.04	PDK4	pyruvate dehydrogenase kinase, isozyme 4
Hs.386793.1	97.58	GPX3	glutathione peroxidase 3 (plasma)
Hs.94070.1	96.69	OMD	osteomodulin
Hs.708046.1	96.63	VCAM1	vascular cell adhesion molecule 1
Hs.413525.5	95.2	PKD1L2	polycystic kidney disease 1like 2
Hs.644108.1	93.53	GPC3	glypican 3
Hs.4.3	92.42	ADH1B	alcohol dehydrogenase 1B (class I), beta polypeptide
Hs.199248.1	87.71	PTGER4	prostaglandin E receptor 4 (subtype EP4)
Hs.519162.1	87.45	BTG2	BTG family, member 2
Hs.507866.1	86	RGCC	regulator of cell cycle
Hs.109439.2	83.12	OGN	osteoglycin
Hs.496587.1	82.65	CHRDL1	chordinlike 1
Hs.494312.1	81.04	NTRK2	neurotrophic tyrosine kinase, receptor, type 2
Hs.144912.1	80.95	FMO2	flavin containing monooxygenase 2 (nonfunctional)
Hs.520989.1	80.37	FGL2	fibrinogenlike 2
Hs.363396.1	75.99	CFH	complement factor H
Hs.534458.1	75.6	TPPP3	tubulin polymerizationpromoting protein family member 3
Hs.659346.1	70.22	CPXM1	carboxypeptidase X (M14 family), member 1
Hs.40888.1	67.39	ARC	activityregulated cytoskeletonassociated protein
Hs.4.2	63.64	ADH1B	alcohol dehydrogenase 1B (class I), beta polypeptide
Hs.4.1	61.09	ADH1B	alcohol dehydrogenase 1B (class I), beta polypeptide
Hs.4.4	60.71	ADH1B	alcohol dehydrogenase 1B (class I), beta polypeptide
Hs.137415.1	59.47	VIT	vitrin
Hs.62886.7	58.02	SPARCL1	SPARClike 1 (hevin)
Hs.108219.1	57.57	WNT11	winglesstype MMTV integration site family, member 11
Hs.644108.4	56.94	GPC3	glypican 3
Hs.666771.1	56.89	FGL2	fibrinogenlike 2
Hs.716437.11	56.76	METTL7A	methyltransferase like 7A
Hs.460.1	56.54	ATF3	activating transcription factor 3
Hs.196384.1	55.52	PTGS2	prostaglandinendoperoxide synthase 2 (prostaglandin G/H synthase and cyclooxygenase)
Hs.365706.1	53.68	MGP	matrix Gla protein
Hs.17109.2	52.73	ITM2A	integral membrane protein 2A
Hs.109225.1	52.29	VCAM1	vascular cell adhesion molecule 1
Hs.196952.1	51.84	HLF	hepatic leukemia factor
Hs.719149.1	51.62	GPX3	glutathione peroxidase 3 (plasma)
Hs.494312.8	51.4	NTRK2	neurotrophic tyrosine kinase, receptor, type 2
Hs.595133.1	50.74	CD83	CD83 molecule
Hs.654463.1	50.32	GEM	GTP binding protein overexpressed in skeletal muscle
Hs.478275.1	49.46	TNFSF10	tumor necrosis factor (ligand) superfamily, member 10
Hs.25829.1	49.39	RASD1	RAS, dexamethasoneinduced 1
Hs.108219.2	49.27	WNT11	winglesstype MMTV integration site family, member 11
Hs.365706.1	48.89	MGP	matrix Gla protein
Hs.478275.2	48.82	TNFSF10	tumor necrosis factor (ligand) superfamily, member 10
Hs.94070.1	48.57	OMD	osteomodulin
Hs.155597.1	48.43	CFD	complement factor D (adipsin)
Hs.647090.1	48.17	TMEM176B	transmembrane protein 176B
Hs.477887.4	47.21	AGTR1	angiotensin II receptor, type 1
Hs.144912.1	46.3	FMO2	flavin containing monooxygenase 2 (nonfunctional)
Hs.17109.1	45.72	ITM2A	integral membrane protein 2A
Hs.272259.11	44.91	IGF2	insulinlike growth factor 2 (somatomedin A); INSIGF2 readthrough
Hs.466766.1	43.85	LTBP4	latent transforming growth factor beta binding protein 4
Hs.163867.1	43.72	CD14	CD14 molecule
Hs.458573.1	43.44	PDGFRL	plateletderived growth factor receptorlike
Hs.436061.1	42.95	IRF1	interferon regulatory factor 1
Hs.132957.1	42.95	TNMD	tenomodulin
Hs.481992.2	42.19	C6	complement component 6
Hs.4.1	40.42	ADH1A	alcohol dehydrogenase 1A (class I), alpha polypeptide; alcohol dehydrogenase 1B (class I), beta polypeptide; alcohol dehydrogenase 1C (class I), gamma polypeptide
Hs.590958.1	38.82	FOSB	FBJ murine osteosarcoma viral oncogene homolog B
Hs.520989.1	37.95	FGL2	fibrinogenlike 2
Hs.163867.1	37.43	CD14	CD14 molecule
Hs.374990.1	37.17	CD34	CD34 molecule
Hs.272259.2	37.06	IGF2	insulinlike growth factor 2 (somatomedin A); INSIGF2 readthrough
Hs.9701.2	36.07	GADD45G	growth arrest and DNAdamageinducible, gamma
Hs.478275.1	35.88	TNFSF10	tumor necrosis factor (ligand) superfamily, member 10
Hs.466766.11	35.67	LTBP4	latent transforming growth factor beta binding protein 4
Hs.180414.1	35.03	HSPA8	heat shock 70kDa protein 8; small nucleolar RNA, C/D box 14C; small nucleolar RNA, C/D box 14D
Hs.75765.1	35	CXCL2	chemokine (CXC motif) ligand 2
Hs.413297.2	33.93	RGS16	regulator of Gprotein signaling 16
Hs.476092.1	33.6	CLEC3B	Ctype lectin domain family 3, member B; exosome component 7
Hs.524430.6	33.47	NR4A1	nuclear receptor subfamily 4, group A, member 1
Hs.376206.1	33.42	KLF4	Kruppellike factor 4 (gut)
Hs.75765.1	33.31	CXCL2	chemokine (CXC motif) ligand 2
Hs.507676.1	32.64	TMEM150C	transmembrane protein 150C
Hs.442498.1	32.57	FXYD1	FXYD domain containing ion transport regulator 1
Hs.436568.1	32.49	CD74	CD74 molecule, major histocompatibility complex, class II invariant chain
Hs.413297.1	32.45	RGS16	regulator of Gprotein signaling 16
Hs.31588.2	32.45	NOVA1	neurooncological ventral antigen 1
Hs.519057.1	32.1	NPY1R	neuropeptide Y receptor Y1
Hs.436061.1	31.8	IRF1	interferon regulatory factor 1
Hs.494312.1	31.55	NTRK2	neurotrophic tyrosine kinase, receptor, type 2
Hs.654537.1	30.9	ADH1C	alcohol dehydrogenase 1C (class I), gamma polypeptide
Hs.233389.1	30.85	CPVL	carboxypeptidase, vitellogeniclike
Hs.125036.6	30.69	PLXDC1	plexin domain containing 1
Hs.519057.1	30.58	NPY1R	neuropeptide Y receptor Y1
Hs.2171.1	30.55	GDF10	growth differentiation factor 10
Hs.718427.1	30.55	IGF2	insulinlike growth factor 2 (somatomedin A); INSIGF2 readthrough
Hs.595887.1	30.43	BTG2	BTG family, member 2
Hs.350321.1	30.39	RET	ret protooncogene
Hs.523443.1	30.22	HBB	hemoglobin, beta
Hs.211600.1	30.2	TNFAIP3	tumor necrosis factor, alphainduced protein 3
Hs.527973.1	30.08	SOCS3	suppressor of cytokine signaling 3
Hs.31588.1	30.01	NOVA1	neurooncological ventral antigen 1
Hs.80552.1	29.51	DPT	dermatopontin
Hs.484738.1	29.48	MYLIP	myosin regulatory light chain interacting protein
Hs.196952.1	29.37	HLF	hepatic leukemia factor
Hs.76392.1	29.26	ALDH1A1	aldehyde dehydrogenase 1 family, member A1
Hs.503560.1	29.11	NAALAD2	Nacetylated alphalinked acidic dipeptidase 2
Hs.144266.3	28.23	LONRF3	LON peptidase Nterminal domain and ring finger 3
Hs.654439.1	28.13	APOE	apolipoprotein E
Hs.529053.1	27.75	C3	complement component 3
Hs.714791.1	27.4	JUN	jun protooncogene
Hs.654537.1	27.25	ADH1C	alcohol dehydrogenase 1C (class I), gamma polypeptide
Hs.363396.2	27.24	CFH	complement factor H
Hs.1787.1	27.15	PLP1	proteolipid protein 1
Hs.507755.1	26.5	DCLK1	doublecortinlike kinase 1
Hs.1787.2	26.49	PLP1	proteolipid protein 1
Hs.613834.1	25.33	DCLK1	doublecortinlike kinase 1
Hs.524430.4	25.08	NR4A1	nuclear receptor subfamily 4, group A, member 1
Hs.653717.1	25.08	MYLIP	myosin regulatory light chain interacting protein
Hs.442498.4	25.06	FXYD1	FXYD domain containing ion transport regulator 1
Hs.662180.1	24.55	HSPA6	heat shock 70kDa protein 6 (HSP70B'); heat shock 70kDa protein 7 (HSP70B)
Hs.714791.1	24.25	JUN	jun protooncogene
Hs.361463.1	24.25	F10	coagulation factor X
Hs.515210.1	23.66	DNAJB1	DnaJ (Hsp40) homolog, subfamily B, member 1
Hs.558314.2	23.36	CP	ceruloplasmin (ferroxidase)
Hs.87159.1	23.24	CAB39L	calcium binding protein 39like
Hs.487046.1	23.08	LOC100129518	uncharacterized LOC100129518; superoxide dismutase 2, mitochondrial
Hs.357004.1	22.53	OLFML2A	olfactomedinlike 2A
Hs.62886.2	22.53	SPARCL1	SPARClike 1 (hevin)
Hs.110675.6	22.53	APOC1	apolipoprotein CI
Hs.632481.1	22.44	PRELP	proline/argininerich end leucinerich repeat protein
Hs.525157.1	22.08	TNFSF13B	tumor necrosis factor (ligand) superfamily, member 13b
Hs.160562.1	21.91	IGF1	insulinlike growth factor 1 (somatomedin C)
Hs.655445.1	21.81	CLIC2	chloride intracellular channel 2
Hs.520048.2	21.7	HLADRA	major histocompatibility complex, class II, DR alpha
Hs.534322.2	21.49	HLADQB1	major histocompatibility complex, class II, DQ beta 1; major histocompatibility complex, class II, DR beta 1; major histocompatibility complex, class II, DR beta 3; major histocompatibility complex, class II, DR beta 4; major histocompatibility complex, class II, DR beta 5; HLA class II histocompatibility antigen, DRB110 beta chainlike; HLA class II histocompatibility antigen, DQ beta 1 chainlike
Hs.318370.1	21.46	ANGPTL5	angiopoietinlike 5
Hs.131933.1	21.41	PLBD1	phospholipase B domain containing 1
Hs.620557.4	21.35	ANK2	ankyrin 2, neuronal
Hs.413297.1	21.21	RGS16	regulator of Gprotein signaling 16
Hs.606668.1	21.14	ENPEP	glutamyl aminopeptidase (aminopeptidase A)
Hs.504877.1	21.03	ARHGDIB	Rho GDP dissociation inhibitor (GDI) beta
Hs.595203.1	20.96	LMO3	LIM domain only 3 (rhombotinlike 2)
Hs.446680.1	20.84	RAI2	retinoic acid induced 2
Hs.125036.1	20.61	PLXDC1	plexin domain containing 1
Hs.56729.1	20.59	LSP1	lymphocytespecific protein 1
Hs.159628.1	20.52	SERPINA5	serpin peptidase inhibitor, clade A (alpha1 antiproteinase, antitrypsin), member 5
Hs.575751.1	20.46	KAL1	Kallmann syndrome 1 sequence
Hs.524430.4	20.37	NR4A1	nuclear receptor subfamily 4, group A, member 1
Hs.320368.1	20.36	SLITRK2	SLIT and NTRKlike family, member 2
Hs.718429.8	20.25	DCN	decorin
Hs.466766.4	20.15	LTBP4	latent transforming growth factor beta binding protein 4
Hs.75652.1	19.88	GSTM5	glutathione Stransferase mu 5
Hs.50640.1	19.42	SOCS1	suppressor of cytokine signaling 1
Hs.592145.1	19.41	WISP2	WNT1 inducible signaling pathway protein 2
Hs.522891.5	19.41	CXCL12	chemokine (CXC motif) ligand 12
Hs.535239.2	19.34	MCOLN3	mucolipin 3
Hs.654614.1	19.17	HSPA6	heat shock 70kDa protein 6 (HSP70B')
Hs.522413.1	19.15	DNM1	dynamin 1
Hs.160562.1	19.07	IGF1	insulinlike growth factor 1 (somatomedin C)
Hs.466766.5	18.97	LTBP4	latent transforming growth factor beta binding protein 4
Hs.522891.2	18.93	CXCL12	chemokine (CXC motif) ligand 12
Hs.379912.1	18.88	DLL1	deltalike 1 (Drosophila)
Hs.89690.1	18.77	CXCL3	chemokine (CXC motif) ligand 3
Hs.591870.1	18.46	BHLHE22	basic helixloophelix family, member e22
Hs.563344.1	18.42	NR4A2	nuclear receptor subfamily 4, group A, member 2
Hs.78944.1	18.09	RGS2	regulator of Gprotein signaling 2
Hs.89690.1	18.07	CXCL3	chemokine (CXC motif) ligand 3
Hs.274402.7	17.87	HSPA1A	heat shock 70kDa protein 1A; heat shock 70kDa protein 1B
Hs.375616.1	17.75	SLC17A7	solute carrier family 17 (vesicular glutamate transporter), member 7
Hs.477887.1	17.65	AGTR1	angiotensin II receptor, type 1
Hs.271387.1	17.59	CCL8	chemokine (CC motif) ligand 8
Hs.708197.1	17.59	PODN	podocan
Hs.439760.1	17.56	CYP4X1	cytochrome P450, family 4, subfamily X, polypeptide 1
Hs.190495.4	17.56	GPNMB	glycoprotein (transmembrane) nmb
Hs.439312.1	17.5	PLTP	phospholipid transfer protein
Hs.408846.1	17.49	SEMA4A	sema domain, immunoglobulin domain (Ig), transmembrane domain (TM) and short cytoplasmic domain, (semaphorin) 4A
Hs.647723.6	17.31	PRG4	proteoglycan 4
Hs.433791.1	17.3	SHISA2	shisa family member 2
Hs.643447.1	17.26	ICAM1	intercellular adhesion molecule 1
Hs.436542.1	17.24	CRISPLD1	cysteinerich secretory protein LCCL domain containing 1
Hs.31588.4	17.2	NOVA1	neurooncological ventral antigen 1
Hs.274402.1	17.1	HSPA1A	heat shock 70kDa protein 1A; heat shock 70kDa protein 1B
Hs.211600.1	17	TNFAIP3	tumor necrosis factor, alphainduced protein 3
Hs.643447.1	16.83	ICAM1	intercellular adhesion molecule 1
Hs.558314.4	16.77	CP	ceruloplasmin (ferroxidase)
Hs.363396.2	16.66	CFH	complement factor H; complement factor Hrelated 1
Hs.274402.1	16.4	HSPA1A	heat shock 70kDa protein 1A; heat shock 70kDa protein 1B
Hs.477891.1	16.36	CPB1	carboxypeptidase B1 (tissue)
Hs.76392.2	16.26	ALDH1A1	aldehyde dehydrogenase 1 family, member A1
Hs.513053.1	16.25	DNAJA4	DnaJ (Hsp40) homolog, subfamily A, member 4
Hs.389669.1	16.25	TMEM88	transmembrane protein 88
Hs.73454.1	16.17	TNNT3	troponin T type 3 (skeletal, fast)
Hs.234642.4	16.15	AQP3	aquaporin 3 (Gill blood group)
Hs.446680.4	16.11	RAI2	retinoic acid induced 2
Hs.534313.1	16.04	EGR3	early growth response 3
Hs.1424.4	15.94	FMO1	flavin containing monooxygenase 1
Hs.6920.1	15.85	KRT222	keratin 222
Hs.535239.4	15.7	MCOLN3	mucolipin 3
Hs.632481.1	15.65	PRELP	proline/argininerich end leucinerich repeat protein
Hs.173233.1	15.61	TMEM100	transmembrane protein 100
Hs.632481.2	15.47	PRELP	proline/argininerich end leucinerich repeat protein
Hs.632460.1	15.46	SELENBP1	selenium binding protein 1
Hs.271387.1	15.46	CCL8	chemokine (CC motif) ligand 8
Hs.442378.1	15.42	CDO1	cysteine dioxygenase type 1
Hs.714791.1	15.18	JUN	jun protooncogene
Hs.73454.3	15.17	TNNT3	troponin T type 3 (skeletal, fast)
Hs.522373.1	15.14	GSN	gelsolin
Hs.655583.2	15.14	PAPLN	papilin, proteoglycanlike sulfated glycoprotein
Hs.521869.1	15.1	KAL1	Kallmann syndrome 1 sequence
Hs.643447.2	15.01	ICAM1	intercellular adhesion molecule 1
Hs.586141.1	14.97	PODN	podocan
Hs.436542.1	14.86	CRISPLD1	cysteinerich secretory protein LCCL domain containing 1
Hs.580681.3	14.74	SAMHD1	SAM domain and HD domain 1
Hs.76392.2	14.73	ALDH1A1	aldehyde dehydrogenase 1 family, member A1
Hs.272284.1	14.71	SLITRK4	SLIT and NTRKlike family, member 4
Hs.699463.1	14.66	CEBPA	CCAAT/enhancer binding protein (C/EBP), alpha
AFFXM27830_5	14.65
Hs.520048.1	14.45	HLADRA	major histocompatibility complex, class II, DR alpha
Hs.326035.1	14.4	EGR1	early growth response 1
Hs.25292.1	14.39	JUNB	jun B protooncogene
Hs.525157.4	14.38	TNFSF13B	tumor necrosis factor (ligand) superfamily, member 13b
Hs.558314.1	14.33	CP	ceruloplasmin (ferroxidase)
Hs.459162.1	14.29	ADAMTSL3	ADAMTSlike 3
Hs.655142.1	14.15	IL17D	interleukin 17D
Hs.505662.1	14.15	PPP1R1A	protein phosphatase 1, regulatory (inhibitor) subunit 1A
Hs.707896.1	14.1	FOS	FBJ murine osteosarcoma viral oncogene homolog
Hs.81328.1	14.06	NFKBIA	nuclear factor of kappa light polypeptide gene enhancer in Bcells inhibitor, alpha
Hs.484195.2	14	CREBRF	CREB3 regulatory factor
Hs.524430.2	14	NR4A1	nuclear receptor subfamily 4, group A, member 1
Hs.707896.3	13.98	FOS	FBJ murine osteosarcoma viral oncogene homolog
Hs.153714.1	13.97	C1QTNF7	C1q and tumor necrosis factor related protein 7
Hs.517617.1	13.96	MAFF	vmaf avian musculoaponeurotic fibrosarcoma oncogene homolog F
Hs.190495.1	13.91	GPNMB	glycoprotein (transmembrane) nmb
Hs.497579.3	13.91	RASSF5	Ras association (RalGDS/AF6) domain family member 5
Hs.180878.1	13.82	LPL	lipoprotein lipase
Hs.524430.1	13.74	NR4A1	nuclear receptor subfamily 4, group A, member 1
Hs.428360.3	13.7	ABCA10	ATPbinding cassette, subfamily A (ABC1), member 10
Hs.444947.1	13.63	TRIB1	tribbles pseudokinase 1
Hs.620557.5	13.61	ANK2	ankyrin 2, neuronal
Hs.25377.2	13.59	ABCA10	ATPbinding cassette, subfamily A (ABC1), member 10
Hs.719782.1	13.54	RPL23	ribosomal protein L23; small nucleolar RNA, H/ACA box 21
Hs.57697.1	13.47	HAS1	hyaluronan synthase 1
Hs.117060.7	13.46	ECM2	extracellular matrix protein 2, female organ and adipocyte specific
Hs.196384.1	13.42	PTGS2	prostaglandinendoperoxide synthase 2 (prostaglandin G/H synthase and cyclooxygenase)
Hs.517307.1	13.35	MX1	myxovirus (influenza virus) resistance 1, interferoninducible protein p78 (mouse)
Hs.11392.1	13.31	FIGF	cfos induced growth factor (vascular endothelial growth factor D); PIRFIGF readthrough
Hs.644964.1	13.25	CFH	complement factor H; complement factor Hrelated 1
Hs.412406.1	13.23	FGD5	FYVE, RhoGEF and PH domain containing 5
Hs.7886.1	13.23	PELI1	pellino E3 ubiquitin protein ligase 1
Hs.160562.3	13.2	IGF1	insulinlike growth factor 1 (somatomedin C)
Hs.25377.2	13.13	ABCA10	ATPbinding cassette, subfamily A (ABC1), member 10
Hs.496593.1	13.08	CAPN6	calpain 6
Hs.427449.1	13.07	LRRN4CL	LRRN4 Cterminal like
Hs.195040.2	12.98	HSD11B1	hydroxysteroid (11beta) dehydrogenase 1
Hs.78065.1	12.89	C7	complement component 7
Hs.647116.1	12.87	TMEM176A	transmembrane protein 176A
Hs.146978.1	12.84	GPR64	G proteincoupled receptor 64
Hs.396189.1	12.83	LSMEM1	leucinerich singlepass membrane protein 1
Hs.211604.1	12.81	ADAMTS4	ADAM metallopeptidase with thrombospondin type 1 motif, 4
Hs.647774.1	12.79	RHOU	ras homolog family member U
Hs.702544.1	12.78	JUND	jun D protooncogene
Hs.444947.1	12.75	TRIB1	tribbles pseudokinase 1
Hs.147054.1	12.64	HMGCLL1	3hydroxymethyl3methylglutarylCoA lyaselike 1
Hs.160562.3	12.61	IGF1	insulinlike growth factor 1 (somatomedin C)
Hs.503500.1	12.6	OLFML1	olfactomedinlike 1
Hs.503560.1	12.58	NAALAD2	Nacetylated alphalinked acidic dipeptidase 2
Hs.654652.2	12.56	DOCK4	dedicator of cytokinesis 4
Hs.81328.8	12.55	NFKBIA	nuclear factor of kappa light polypeptide gene enhancer in Bcells inhibitor, alpha
Hs.524430.1	12.53	NR4A1	nuclear receptor subfamily 4, group A, member 1
Hs.124940.1	12.52	RND1	Rho family GTPase 1
Hs.275775.1	12.5	SEPP1	selenoprotein P, plasma, 1
Hs.563344.2	12.43	NR4A2	nuclear receptor subfamily 4, group A, member 2
Hs.384598.2	12.4	SERPING1	serpin peptidase inhibitor, clade G (C1 inhibitor), member 1
Hs.384598.1	12.39	SERPING1	serpin peptidase inhibitor, clade G (C1 inhibitor), member 1
Hs.113940.3	12.35	CCDC146	coiledcoil domain containing 146
Hs.234898.1	12.33	ACACB	acetylCoA carboxylase beta
Hs.507515.2	12.32	OLFML2B	olfactomedinlike 2B
Hs.82002.5	12.31	EDNRB	endothelin receptor type B
Hs.546502.1	12.28	BTNL9	butyrophilinlike 9
Hs.190495.7	12.26	GPNMB	glycoprotein (transmembrane) nmb
Hs.426485.2	12.16	HPX	hemopexin
Hs.690635.1	12.15	HSPA8	heat shock 70kDa protein 8; small nucleolar RNA, C/D box 14C; small nucleolar RNA, C/D box 14D
Hs.4.1	12.1	ADH1B	alcohol dehydrogenase 1B (class I), beta polypeptide
Hs.507515.1	12.05	OLFML2B	olfactomedinlike 2B
Hs.25377.1	12.04	ABCA10	ATPbinding cassette, subfamily A (ABC1), member 10
Hs.380710.2	12.03	MMP28	matrix metallopeptidase 28
Hs.407202.2	12.01	GRASP	GRP1 (general receptor for phosphoinositides 1)associated scaffold protein
Hs.519162.1	11.97	BTG2	BTG family, member 2
Hs.709514.1	11.97	ABCA6	ATPbinding cassette, subfamily A (ABC1), member 6
Hs.591101.1	11.96	IGDCC4	immunoglobulin superfamily, DCC subclass, member 4
Hs.171929.1	11.96	C1QTNF3	C1q and tumor necrosis factor related protein 3
Hs.519694.7	11.93	FAXDC2	fatty acid hydroxylase domain containing 2
Hs.169487.1	11.89	MAFB	vmaf avian musculoaponeurotic fibrosarcoma oncogene homolog B
Hs.471751.1	11.89	ACKR3	atypical chemokine receptor 3
Hs.162200.2	11.89	PER3	period circadian clock 3
Hs.6385.1	11.84	DENND2A	DENN/MADD domain containing 2A
Hs.274402.3	11.76	HSPA1A	heat shock 70kDa protein 1A; heat shock 70kDa protein 1B
Hs.144912.1	11.74	FMO2	flavin containing monooxygenase 2 (nonfunctional)
Hs.708245.1	11.73	IGSF10	immunoglobulin superfamily, member 10
Hs.31588.1	11.71	NOVA1	neurooncological ventral antigen 1
Hs.534293.1	11.67	SERPINA3	serpin peptidase inhibitor, clade A (alpha1 antiproteinase, antitrypsin), member 3
Hs.7886.3	11.57	PELI1	pellino E3 ubiquitin protein ligase 1
Hs.73853.1	11.55	BMP2	bone morphogenetic protein 2
Hs.567256.1	11.53	AKR1C2	aldoketo reductase family 1, member C2; aldoketo reductase family 1 member C2like
Hs.211869.1	11.44	DKK2	dickkopf WNT signaling pathway inhibitor 2
Hs.195040.2	11.43	HSD11B1	hydroxysteroid (11beta) dehydrogenase 1
Hs.487046.7	11.43	LOC100129518	uncharacterized LOC100129518; superoxide dismutase 2, mitochondrial
Hs.507515.1	11.42	OLFML2B	olfactomedinlike 2B
Hs.510262.1	11.42	TC2N	tandem C2 domains, nuclear
Hs.15154.1	11.39	SRPX	sushirepeat containing protein, Xlinked
Hs.591101.1	11.36	IGDCC4	immunoglobulin superfamily, DCC subclass, member 4
Hs.504908.7	11.36	LMO3	LIM domain only 3 (rhombotinlike 2)
Hs.82002.2	11.35	EDNRB	endothelin receptor type B
Hs.117060.1	11.35	ECM2	extracellular matrix protein 2, female organ and adipocyte specific
Hs.81328.2	11.29	NFKBIA	nuclear factor of kappa light polypeptide gene enhancer in Bcells inhibitor, alpha
Hs.534479.1	11.27	MMP27	matrix metallopeptidase 27
Hs.504908.11	11.24	LMO3	LIM domain only 3 (rhombotinlike 2)
Hs.667720.1	11.19	CYP7B1	cytochrome P450, family 7, subfamily B, polypeptide 1
Hs.73454.4	11.16	TNNT3	troponin T type 3 (skeletal, fast)
Hs.563344.1	11.14	NR4A2	nuclear receptor subfamily 4, group A, member 2
Hs.195040.1	11.13	HSD11B1	hydroxysteroid (11beta) dehydrogenase 1
Hs.110675.1	11.12	APOC1	apolipoprotein CI
Hs.180878.1	11.12	LPL	lipoprotein lipase
Hs.694727.1	11.11	SERPINF1	serpin peptidase inhibitor, clade F (alpha2 antiplasmin, pigment epithelium derived factor), member 1
Hs.173233.2	11.09	TMEM100	transmembrane protein 100
Hs.709514.2	11.08	ABCA6	ATPbinding cassette, subfamily A (ABC1), member 6
Hs.507755.1	11.07	DCLK1	doublecortinlike kinase 1
Hs.170563.1	11.03	TSPAN8	tetraspanin 8
Hs.199487.1	11	RERG	RASlike, estrogenregulated, growth inhibitor
Hs.525205.5	11	NDRG2	NDRG family member 2
Hs.708197.5	11	PODN	podocan
Hs.593170.1	10.99	CSRNP1	cysteineserinerich nuclear protein 1
Hs.96885.1	10.96	VASH2	vasohibin 2
Hs.534293.1	10.94	SERPINA3	serpin peptidase inhibitor, clade A (alpha1 antiproteinase, antitrypsin), member 3
Hs.714890.1	10.94	C11orf96	chromosome 11 open reading frame 96
Hs.709514.2	10.94	ABCA6	ATPbinding cassette, subfamily A (ABC1), member 6
Hs.356216.1	10.92	FAM46C	family with sequence similarity 46, member C
Hs.445534.1	10.87	MIR6883	microRNA 6883; period circadian clock 1
Hs.418493.1	10.87	GRHL1	grainyheadlike 1 (Drosophila)
Hs.705782.1	10.87	COL14A1	collagen, type XIV, alpha 1
Hs.436657.7	10.84	CLU	clusterin
Hs.656461.1	10.82	LRP1B	low density lipoprotein receptorrelated protein 1B
Hs.471751.2	10.73	ACKR3	atypical chemokine receptor 3
Hs.504908.11	10.73	LMO3	LIM domain only 3 (rhombotinlike 2)
Hs.620557.7	10.71	ANK2	ankyrin 2, neuronal
Hs.514193.1	10.7	RAMP2	receptor (G proteincoupled) activity modifying protein 2
Hs.171142.1	10.69	ASPA	aspartoacylase
Hs.580681.1	10.69	SAMHD1	SAM domain and HD domain 1
Hs.407190.4	10.64	FKBP5	FK506 binding protein 5
Hs.482390.1	10.63	TGFBR3	transforming growth factor, beta receptor III
Hs.617541.1	10.63	ZNF423	zinc finger protein 423
Hs.471751.3	10.62	ACKR3	atypical chemokine receptor 3
Hs.283749.4	10.59	RNASE4	ribonuclease, RNase A family, 4
Hs.655169.1	10.54	SLC2A14	solute carrier family 2 (facilitated glucose transporter), member 14; solute carrier family 2 (facilitated glucose transporter), member 3
Hs.436568.1	10.53	CD74	CD74 molecule, major histocompatibility complex, class II invariant chain
Hs.49599.1	10.52	TMEM132C	transmembrane protein 132C
Hs.160562.1	10.51	IGF1	insulinlike growth factor 1 (somatomedin C)
Hs.436568.2	10.51	CD74	CD74 molecule, major histocompatibility complex, class II invariant chain
Hs.435765.1	10.5	ENPEP	glutamyl aminopeptidase (aminopeptidase A)
Hs.1787.2	10.49	PLP1	proteolipid protein 1
Hs.489615.1	10.47	NAMPT	nicotinamide phosphoribosyltransferase
Hs.459095.1	10.45	IL16	interleukin 16
Hs.632466.1	10.36	CTSK	cathepsin K
Hs.21035.1	10.35	GALNT16	polypeptide Nacetylgalactosaminyltransferase 16
Hs.192233.1	10.29	PPL	periplakin
Hs.446680.3	10.29	RAI2	retinoic acid induced 2
AFFXM27830_M	10.28
Hs.326035.1	10.28	EGR1	early growth response 1
Hs.708197.4	10.28	PODN	podocan
Hs.436542.3	10.26	CRISPLD1	cysteinerich secretory protein LCCL domain containing 1
Hs.132225.1	10.23	PIK3R1	phosphoinositide3kinase, regulatory subunit 1 (alpha)
Hs.591945.1	10.22	ZBTB16	zinc finger and BTB domain containing 16
Hs.125036.1	10.19	PLXDC1	plexin domain containing 1
Hs.133512.3	10.13	ZC3HAV1	zinc finger CCCHtype, antiviral 1
Hs.73454.5	10.06	TNNT3	troponin T type 3 (skeletal, fast)
Hs.336994.1	10.05	MTSS1	metastasis suppressor 1
Hs.466804.2	10.05	PLA2G2A	phospholipase A2, group IIA (platelets, synovial fluid)
Hs.372578.1	10.04	FAM65C	family with sequence similarity 65, member C
Day 0 vs Day 28 Increase gene expression
Increase gene expression
Transcript ID(Array Design)	Fold Change (linear)	Gene Symbol	Description	TC Comment
Hs.459088.1	429.76	CEMIP	cell migration inducing protein, hyaluronan binding
Hs.406013.3	293.89	KRT18	keratin 18
Hs.592595.1	285.34	PSAT1	phosphoserine aminotransferase 1
Hs.494261.2	283.93	PSAT1	phosphoserine aminotransferase 1
Hs.523446.1	220.03	COL11A1	collagen, type XI, alpha 1
Hs.713838.1	208.27	GREM1	gremlin 1, DAN family BMP antagonist
Hs.136348.6	206.34	POSTN	periostin, osteoblast specific factor
Hs.207631.1	198.82	LMO7	LIM domain 7
Hs.523446.1	189.4	COL11A1	collagen, type XI, alpha 1
Hs.40098.1	189	GREM1	gremlin 1, DAN family BMP antagonist
Hs.523446.2	160.81	COL11A1	collagen, type XI, alpha 1
Hs.81892.3	144.94	KIAA0101	KIAA0101
Hs.40098.1	144.59	GREM1	gremlin 1, DAN family BMP antagonist
Hs.494261.2	141.17	PSAT1	phosphoserine aminotransferase 1
Hs.494261.2	140.55	PSAT1	phosphoserine aminotransferase 1
Hs.411501.1	134.03	KRT7	keratin 7
Hs.592338.1	125.97	TYMS	thymidylate synthetase
Hs.81791.1	122.45	TNFRSF11B	tumor necrosis factor receptor superfamily, member 11b
Hs.1584.2	118.19	COMP	cartilage oligomeric matrix protein
Hs.336046.2	116.79	IL13RA2	interleukin 13 receptor, alpha 2
Hs.464829.1	114.48	CDH2	cadherin 2, type 1, Ncadherin (neuronal)
Hs.494261.4	114.29	PSAT1	phosphoserine aminotransferase 1
Hs.658046.7	108.92	VEPH1	ventricular zone expressed PH domaincontaining 1
Hs.7122.1	108.32	SCRG1	stimulator of chondrogenesis 1
Hs.7122.3	107.68	SCRG1	stimulator of chondrogenesis 1
Hs.519873.5	103.87	DSP	desmoplakin
Hs.523446.4	96.97	COL11A1	collagen, type XI, alpha 1
Hs.501928.10	96.08	MICAL2	microtubule associated monooxygenase, calponin and LIM domain containing 2
Hs.62180.1	93.43	ANLN	anillin, actin binding protein
Hs.406013.9	92.52	KRT18	keratin 18
Hs.248160.1	92.19	SSTR1	somatostatin receptor 1
Hs.38449.2	87.23	SERPINE2	serpin peptidase inhibitor, clade E (nexin, plasminogen activator inhibitor type 1), member 2
Hs.517033.1	79.1	TGM2	transglutaminase 2
Hs.375129.1	76.71	MMP3	matrix metallopeptidase 3 (stromelysin 1, progelatinase)
Hs.81892.3	75.05	KIAA0101	KIAA0101
Hs.38449.6	72.94	SERPINE2	serpin peptidase inhibitor, clade E (nexin, plasminogen activator inhibitor type 1), member 2
Hs.38449.9	70.52	SERPINE2	serpin peptidase inhibitor, clade E (nexin, plasminogen activator inhibitor type 1), member 2
Hs.500761.3	70.28	MIR6787	microRNA 6787; solute carrier family 16 (monocarboxylate transporter), member 3
Hs.31595.1	67.98	CLDN11	claudin 11
Hs.694701.1	67.09	SLC38A1	solute carrier family 38, member 1
Hs.523446.2	66.12	COL11A1	collagen, type XI, alpha 1
Hs.497745.1	65.98	KCNK2	potassium channel, subfamily K, member 2
Hs.38449.2	65.5	SERPINE2	serpin peptidase inhibitor, clade E (nexin, plasminogen activator inhibitor type 1), member 2
Hs.497745.1	63.2	KCNK2	potassium channel, subfamily K, member 2
Hs.699445.1	61.95	MYH2	myosin, heavy chain 2, skeletal muscle, adult
Hs.465929.1	61.86	CNN1	calponin 1, basic, smooth muscle
Hs.2820.1	58.24	OXTR	oxytocin receptor
Hs.594537.2	57.99	ADAM12	ADAM metallopeptidase domain 12
Hs.667987.1	56.43	SERPINE2	serpin peptidase inhibitor, clade E (nexin, plasminogen activator inhibitor type 1), member 2
Hs.643599.1	55.95	PAPPA	pregnancyassociated plasma protein A, pappalysin 1
Hs.144795.1	53.89	KCNMA1	potassium large conductance calciumactivated channel, subfamily M, alpha member 1
Hs.699247.1	50.89	CRIM1	cysteine rich transmembrane BMP regulator 1 (chordinlike); uncharacterized LOC101929500
Hs.164226.1	50.32	THBS1	thrombospondin 1
Hs.591341.2	49.82	TMEM200A	transmembrane protein 200A
Hs.369574.1	47.82	CDC42EP3	CDC42 effector protein (Rho GTPase binding) 3
Hs.523446.1	47.46	COL11A1	collagen, type XI, alpha 1
Hs.592338.3	47.23	TYMS	thymidylate synthetase
Hs.379858.7	46.01	DDAH1	dimethylarginine dimethylaminohydrolase 1
Hs.655143.1	45.61	SORBS2	sorbin and SH3 domain containing 2
Hs.600793.1	43.45	PRR15	proline rich 15
Hs.233160.1	40.72	STC2	stanniocalcin 2
Hs.699445.3	40.63	MYH2	myosin, heavy chain 2, skeletal muscle, adult
Hs.718721.1	39.85	SDC1	syndecan 1
Hs.631569.1	39	PPP1R14A	protein phosphatase 1, regulatory (inhibitor) subunit 14A
Hs.369397.1	38.98	TGFBI	transforming growth factor, betainduced, 68kDa
Hs.207631.3	38.91	LMO7	LIM domain 7
Hs.591343.1	38.81	LOC100996643	monofunctional C1tetrahydrofolate synthase, mitochondriallike; methylenetetrahydrofolate dehydrogenase (NADP+ dependent) 1like
Hs.369397.1	38.74	TGFBI	transforming growth factor, betainduced, 68kDa
Hs.464829.1	38.4	CDH2	cadherin 2, type 1, Ncadherin (neuronal)
Hs.98206.1	38.19	GREM2	gremlin 2, DAN family BMP antagonist
Hs.154706.1	38.14	SERAC1	serine active site containing 1
Hs.597408.1	38.11	CEP55	centrosomal protein 55kDa
Hs.694701.3	37.28	SLC38A1	solute carrier family 38, member 1
Hs.521651.1	36.83	STMN2	stathmin 2
Hs.164226.1	36.67	THBS1	thrombospondin 1
Hs.593942.1	36.39	LOC101928198	uncharacterized LOC101928198; microfibrillarassociated protein 3like
Hs.654631.1	36.36	TENM2	teneurin transmembrane protein 2
Hs.591343.1	35.3	LOC100996643	monofunctional C1tetrahydrofolate synthase, mitochondriallike; methylenetetrahydrofolate dehydrogenase (NADP+ dependent) 1like
Hs.707352.1	35.01	RRM2	ribonucleotide reductase M2
Hs.643599.1	34.92	PAPPA	pregnancyassociated plasma protein A, pappalysin 1
Hs.694701.1	34.91	SLC38A1	solute carrier family 38, member 1
Hs.479384.3	34	SEL1L3	sel1 suppressor of lin12like 3 (C. elegans)
Hs.699445.1	31.93	MYH2	myosin, heavy chain 2, skeletal muscle, adult
Hs.84113.1	31.38	CDKN3	cyclindependent kinase inhibitor 3
Hs.521651.1	31.27	STMN2	stathmin 2
Hs.84113.7	31.18	CDKN3	cyclindependent kinase inhibitor 3
Hs.136348.1	31.11	POSTN	periostin, osteoblast specific factor
Hs.606506.1	30.7	KCTD15	potassium channel tetramerization domain containing 15
Hs.64746.1	30.18	CLIC3	chloride intracellular channel 3
Hs.501928.2	29.55	MICAL2	microtubule associated monooxygenase, calponin and LIM domain containing 2
Hs.114062.1	29.46	PTPLA	protein tyrosine phosphataselike (proline instead of catalytic arginine), member A
Hs.594537.2	29.28	ADAM12	ADAM metallopeptidase domain 12
Hs.136348.4	28.93	POSTN	periostin, osteoblast specific factor
Hs.369574.1	28.87	CDC42EP3	CDC42 effector protein (Rho GTPase binding) 3
Hs.369397.1	28.68	TGFBI	transforming growth factor, betainduced, 68kDa
Hs.497745.3	28.57	KCNK2	potassium channel, subfamily K, member 2
Hs.212957.1	28.15	TRIM59	tripartite motif containing 59
Hs.591506.1	28.13	GJA9	gap junction protein, alpha 9, 59kDa; GJA9MYCBP readthrough; MYC binding protein
Hs.713715.1	27.83	UCHL1	ubiquitin carboxylterminal esterase L1 (ubiquitin thiolesterase)
Hs.23960.1	27.65	CCNB1	cyclin B1
Hs.136348.4	27.57	POSTN	periostin, osteoblast specific factor
Hs.36958.1	27.32	BCAR3	breast cancer antiestrogen resistance 3
Hs.628152.1	26.75	ALPK2	alphakinase 2
Hs.479384.1	26.66	SEL1L3	sel1 suppressor of lin12like 3 (C. elegans)
Hs.591343.1	26.65	LOC100996643	monofunctional C1tetrahydrofolate synthase, mitochondriallike; methylenetetrahydrofolate dehydrogenase (NADP+ dependent) 1like
Hs.233160.1	26.58	STC2	stanniocalcin 2
Hs.591347.1	26.33	TPD52L1	tumor protein D52like 1
Hs.414795.4	26.04	SERPINE1	serpin peptidase inhibitor, clade E (nexin, plasminogen activator inhibitor type 1), member 1
Hs.518731.2	25.57	UCHL1	ubiquitin carboxylterminal esterase L1 (ubiquitin thiolesterase)
Hs.655832.3	25.51	AJUBA	ajuba LIM protein
Hs.84113.8	24.92	CDKN3	cyclindependent kinase inhibitor 3
Hs.583348.2	24.82	INHBA	inhibin, beta A
Hs.209983.1	24.78	STMN1	stathmin 1
Hs.390594.1	24.68	SLC7A11	solute carrier family 7 (anionic amino acid transporter light chain, xc system), member 11
Hs.303090.1	24.65	PPP1R3C	protein phosphatase 1, regulatory subunit 3C
Hs.14559.1	24.64	CEP55	centrosomal protein 55kDa
Hs.444915.1	24.55	SLC1A1	solute carrier family 1 (neuronal/epithelial high affinity glutamate transporter, system Xag), member 1
Hs.58974.1	24.54	CCNA2	cyclin A2
Hs.62180.1	24.29	ANLN	anillin, actin binding protein
Hs.690098.1	24.11	PODXL	podocalyxinlike
Hs.390594.1	24.08	SLC7A11	solute carrier family 7 (anionic amino acid transporter light chain, xc system), member 11
Hs.643599.2	24.08	PAPPA	pregnancyassociated plasma protein A, pappalysin 1
Hs.405028.1	24	MOCOS	molybdenum cofactor sulfurase
Hs.713389.2	23.9	RDH10	retinol dehydrogenase 10 (alltrans)
Hs.154654.1	23.76	CYP1B1	cytochrome P450, family 1, subfamily B, polypeptide 1
Hs.596515.1	23.67	ABHD17C	abhydrolase domain containing 17C
Hs.654534.2	23.55	CHN1	chimerin 1
Hs.654415.2	23.12	PSG5	pregnancy specific beta1glycoprotein 5
Hs.632713.1	23.02	INHBE	inhibin, beta E
Hs.591706.2	22.75	TSPAN5	tetraspanin 5
Hs.712631.2	22.63	SYNC	syncoilin, intermediate filament protein
Hs.93002.3	22.4	UBE2C	ubiquitinconjugating enzyme E2C
Hs.521651.1	22.26	STMN2	stathmin 2
Hs.606773.1	22.23	DTL	denticleless E3 ubiquitin protein ligase homolog (Drosophila)
Hs.369397.5	22.18	TGFBI	transforming growth factor, betainduced, 68kDa
Hs.460693.1	21.94	GPT2	glutamic pyruvate transaminase (alanine aminotransferase) 2
Hs.40499.1	21.59	DKK1	dickkopf WNT signaling pathway inhibitor 1
Hs.334562.1	21.47	CDK1	cyclindependent kinase 1
Hs.216623.1	21.33	ATP8B1	ATPase, aminophospholipid transporter, class I, type 8B, member 1
Hs.489207.1	21.27	ASNS	asparagine synthetase (glutaminehydrolyzing)
Hs.40479.1	21.05	PPAPDC1A	phosphatidic acid phosphatase type 2 domain containing 1A
Hs.626637.1	20.8	LOXL2	lysyl oxidaselike 2
Hs.489207.5	20.8	ASNS	asparagine synthetase (glutaminehydrolyzing)
Hs.504545.1	20.7	C12orf5	chromosome 12 open reading frame 5
Hs.116448.1	20.64	GLS	glutaminase
Hs.438993.1	20.63	BCAT1	branched chain aminoacid transaminase 1, cytosolic
Hs.221873.1	20.52	KCTD15	potassium channel tetramerization domain containing 15
Hs.138202.2	19.94	SERPINB7	serpin peptidase inhibitor, clade B (ovalbumin), member 7
Hs.36958.3	19.83	BCAR3	breast cancer antiestrogen resistance 3
Hs.707393.1	19.77	ABCC4	ATPbinding cassette, subfamily C (CFTR/MRP), member 4
Hs.209983.6	19.54	STMN1	stathmin 1
Hs.143250.1	19.48	TNC	tenascin C
Hs.612385.1	19.45	NEXN	nexilin (F actin binding protein)
Hs.643599.1	19.4	PAPPA	pregnancyassociated plasma protein A, pappalysin 1
Hs.130438.1	19.38	TENM3	teneurin transmembrane protein 3
Hs.500761.1	19.37	MIR6787	microRNA 6787; solute carrier family 16 (monocarboxylate transporter), member 3
Hs.481720.2	19.32	MYO10	myosin X
Hs.154654.1	19.27	CYP1B1	cytochrome P450, family 1, subfamily B, polypeptide 1
Hs.519385.1	19.2	FOXD1	forkhead box D1
Hs.209983.1	19.02	STMN1	stathmin 1
Hs.524947.1	18.99	CDC20	cell division cycle 20
Hs.719145.2	18.89	TPX2	TPX2, microtubuleassociated
Hs.8878.1	18.73	KIF11	kinesin family member 11
Hs.523446.4	18.63	COL11A1	collagen, type XI, alpha 1
Hs.477866.1	18.6	PLOD2	procollagenlysine, 2oxoglutarate 5dioxygenase 2
Hs.591363.5	18.33	ZWINT	ZW10 interacting kinetochore protein
Hs.516826.1	18.3	TRIB3	tribbles pseudokinase 3
Hs.414407.1	18.22	NDC80	NDC80 kinetochore complex component
Hs.156540.1	17.81	SCG5	secretogranin V (7B2 protein)
Hs.58992.3	17.64	SMC4	structural maintenance of chromosomes 4
Hs.467634.3	17.58	MBOAT2	membrane bound Oacyltransferase domain containing 2
Hs.13528.1	17.56	NPR3	natriuretic peptide receptor 3
Hs.518299.2	17.49	ECT2	epithelial cell transforming 2
Hs.502612.3	17.46	HSPB7	heat shock 27kDa protein family, member 7 (cardiovascular)
Hs.84113.3	17.43	CDKN3	cyclindependent kinase inhibitor 3
Hs.713715.3	17.36	UCHL1	ubiquitin carboxylterminal esterase L1 (ubiquitin thiolesterase)
Hs.578508.1	17.32	ADAM10	ADAM metallopeptidase domain 10
Hs.703449.1	17.29	ZNF281	zinc finger protein 281
Hs.445356.1	17.25	LURAP1L	leucine rich adaptor protein 1like
Hs.520259.1	17.23	OSBPL3	oxysterol binding proteinlike 3
Hs.503831.1	17.2	LAYN	layilin
Hs.626637.2	17.19	LOXL2	lysyl oxidaselike 2
Hs.477114.1	17.15	PHLDB2	pleckstrin homologylike domain, family B, member 2
Hs.89640.1	17.12	TEK	TEK tyrosine kinase, endothelial
Hs.205558.1	17.04	GLIPR1	GLI pathogenesisrelated 1
Hs.36053.6	17.02	NREP	neuronal regeneration related protein
Hs.282326.1	16.99	RCAN1	regulator of calcineurin 1
Hs.143250.1	16.95	TNC	tenascin C
Hs.616962.1	16.92	GDF15	growth differentiation factor 15
Hs.473087.1	16.81	CTPS1	CTP synthase 1
Hs.414795.1	16.75	SERPINE1	serpin peptidase inhibitor, clade E (nexin, plasminogen activator inhibitor type 1), member 1
Hs.209945.2	16.62	TDP1	tyrosylDNA phosphodiesterase 1
Hs.302346.2	16.59	EVA1A	eva1 homolog A (C. elegans)
Hs.105269.1	16.51	MSMO1	methylsterol monooxygenase 1
Hs.154654.1	16.49	CYP1B1	cytochrome P450, family 1, subfamily B, polypeptide 1
Hs.477866.3	16.49	PLOD2	procollagenlysine, 2oxoglutarate 5dioxygenase 2
Hs.631618.3	16.28	TPM4	tropomyosin 4
Hs.643130.1	16.16	PAWR	PRKC, apoptosis, WT1, regulator
Hs.436187.1	16.04	TRIP13	thyroid hormone receptor interactor 13
Hs.519666.1	15.94	MIR143HG	MIR143 host gene (nonprotein coding); microRNA 145
Hs.524368.1	15.89	VDR	vitamin D (1,25 dihydroxyvitamin D3) receptor
Hs.203717.2	15.76	FN1	fibronectin 1
Hs.21160.1	15.71	ME1	malic enzyme 1, NADP(+)dependent, cytosolic
Hs.618868.1	15.62	RACGAP1	Rac GTPase activating protein 1
Hs.148670.1	15.57	RHOBTB1	Rhorelated BTB domain containing 1
Hs.664500.1	15.53	HOXC8	homeobox C8
Hs.210586.1	15.49	LACC1	laccase (multicopper oxidoreductase) domain containing 1
Hs.533013.2	15.41	CBS	cystathioninebetasynthase
Hs.500483.1	15.36	ACTA2	actin, alpha 2, smooth muscle, aorta
Hs.130438.1	15.34	TENM3	teneurin transmembrane protein 3
Hs.443687.4	15.34	FHL2	four and a half LIM domains 2
Hs.369091.2	15.28	SNX25	sorting nexin 25
Hs.195403.1	15.13	DOCK5	dedicator of cytokinesis 5
Hs.270845.1	15.12	KIF23	kinesin family member 23
Hs.567385.1	15.1	PRC1	protein regulator of cytokinesis 1
Hs.535845.1	15.03	RUNX2	runtrelated transcription factor 2
Hs.592271.1	15	CBLL1	Cbl protooncogenelike 1, E3 ubiquitin protein ligase
Hs.514934.1	14.96	CAPZA1	capping protein (actin filament) muscle Zline, alpha 1
Hs.50823.2	14.94	AHRR	arylhydrocarbon receptor repressor
Hs.605065.1	14.88	EIF4E	eukaryotic translation initiation factor 4E
Hs.459153.3	14.82	BNC1	basonuclin 1
Hs.494261.3	14.81	PSAT1	phosphoserine aminotransferase 1
Hs.61232.1	14.8	IL20RB	interleukin 20 receptor beta
Hs.597853.1	14.67	VDR	vitamin D (1,25 dihydroxyvitamin D3) receptor
Hs.533013.1	14.6	CBS	cystathioninebetasynthase
Hs.9754.1	14.59	ATF5	activating transcription factor 5
Hs.489207.1	14.57	ASNS	asparagine synthetase (glutaminehydrolyzing)
Hs.143250.2	14.37	TNC	tenascin C
Hs.89640.2	14.26	TEK	TEK tyrosine kinase, endothelial
Hs.9754.2	14.2	ATF5	activating transcription factor 5
Hs.657649.1	14.19	FMN1	formin 1
Hs.467634.1	14.13	MBOAT2	membrane bound Oacyltransferase domain containing 2
Hs.458336.1	14.1	POPDC3	popeye domain containing 3
Hs.536122.1	14.07	TXNDC9	thioredoxin domain containing 9
Hs.283127.1	14	DIAPH3	diaphanousrelated formin 3
Hs.184523.1	13.99	STK38L	serine/threonine kinase 38 like
Hs.567419.2	13.94	MGAT4B	mannosyl (alpha1,3)glycoprotein beta1,4Nacetylglucosaminyltransferase, isozyme B
Hs.591697.2	13.94	MAD2L1	MAD2 mitotic arrest deficientlike 1 (yeast)
Hs.436636.1	13.93	FHOD3	formin homology 2 domain containing 3
Hs.459072.2	13.87	ABHD17C	abhydrolase domain containing 17C
Hs.164226.1	13.82	THBS1	thrombospondin 1
Hs.431400.1	13.81	RAI14	retinoic acid induced 14
Hs.463421.3	13.8	ABCC3	ATPbinding cassette, subfamily C (CFTR/MRP), member 3
Hs.593050.1	13.76	MSMO1	methylsterol monooxygenase 1
Hs.521568.1	13.69	GCNT1	glucosaminyl (Nacetyl) transferase 1, core 2
Hs.513797.1	13.69	SLC7A5	solute carrier family 7 (amino acid transporter light chain, L system), member 5
Hs.102267.4	13.69	LOX	lysyl oxidase
Hs.489207.4	13.68	ASNS	asparagine synthetase (glutaminehydrolyzing)
Hs.192221.4	13.62	ELL2	elongation factor, RNA polymerase II, 2
Hs.405958.1	13.59	CDC6	cell division cycle 6
Hs.118127.1	13.57	ACTC1	actin, alpha, cardiac muscle 1
Hs.440955.1	13.44	ITGA4	integrin, alpha 4 (antigen CD49D, alpha 4 subunit of VLA4 receptor)
Hs.121028.1	13.44	ASPM	asp (abnormal spindle) homolog, microcephaly associated (Drosophila)
Hs.522997.1	13.43	UNC5B	unc5 homolog B (C. elegans)
Hs.167496.1	13.39	RANBP6	RAN binding protein 6
Hs.575032.2	13.3	CENPU	centromere protein U
Hs.48950.1	13.22	DACT1	dishevelledbinding antagonist of betacatenin 1
Hs.5199.1	13.2	UBE2T	ubiquitinconjugating enzyme E2T (putative)
Hs.657649.1	13.19	FMN1	formin 1
Hs.477866.1	13.15	PLOD2	procollagenlysine, 2oxoglutarate 5dioxygenase 2
Hs.713715.2	13.08	UCHL1	ubiquitin carboxylterminal esterase L1 (ubiquitin thiolesterase)
Hs.702168.1	13	SHROOM3	shroom family member 3
Hs.209983.6	12.98	STMN1	stathmin 1
Hs.533013.1	12.95	CBS	cystathioninebetasynthase
Hs.216623.1	12.85	ATP8B1	ATPase, aminophospholipid transporter, class I, type 8B, member 1
Hs.300772.1	12.85	TPM2	tropomyosin 2 (beta)
Hs.272062.3	12.81	PTPRF	protein tyrosine phosphatase, receptor type, F
Hs.303208.1	12.74	SH2D4A	SH2 domain containing 4A
Hs.443687.9	12.62	FHL2	four and a half LIM domains 2
Hs.164226.1	12.55	THBS1	thrombospondin 1
Hs.718626.3	12.48	CDC23	cell division cycle 23
Hs.658046.3	12.47	VEPH1	ventricular zone expressed PH domaincontaining 1
Hs.409065.2	12.34	FEN1	flap structurespecific endonuclease 1
Hs.371350.1	12.25	HLCS	holocarboxylase synthetase (biotin(proprionylCoAcarboxylase (ATPhydrolysing)) ligase)
Hs.719194.1	12.22	RAD51AP1	RAD51 associated protein 1
Hs.233160.1	12.16	STC2	stanniocalcin 2
Hs.171844.1	12.07	PVR	poliovirus receptor
Hs.249171.1	12.05	HOXA11	homeobox A11
Hs.597216.1	12.01	HIF1A	hypoxia inducible factor 1, alpha subunit (basic helixloophelix transcription factor)
Hs.284244.1	11.99	FGF2	fibroblast growth factor 2 (basic)
Hs.595669.1	11.99	NCBP1	nuclear cap binding protein subunit 1, 80kDa
Hs.503831.2	11.95	LAYN	layilin
Hs.592171.1	11.92	ITGB8	integrin, beta 8
Hs.712631.1	11.92	SYNC	syncoilin, intermediate filament protein
Hs.659350.1	11.91	HOXA10HOXA9	HOXA10HOXA9 readthrough; homeobox A9; microRNA 196b
Hs.602668.1	11.87	VWA8	von Willebrand factor A domain containing 8
Hs.591293.1	11.77	ALCAM	activated leukocyte cell adhesion molecule
Hs.514934.1	11.68	CAPZA1	capping protein (actin filament) muscle Zline, alpha 1
Hs.591697.1	11.67	MAD2L1	MAD2 mitotic arrest deficientlike 1 (yeast)
Hs.443577.3	11.66	TNFRSF21	tumor necrosis factor receptor superfamily, member 21
Hs.142912.1	11.65	FZD2	frizzled class receptor 2
Hs.591293.1	11.62	ALCAM	activated leukocyte cell adhesion molecule
Hs.443687.4	11.62	FHL2	four and a half LIM domains 2
Hs.370834.1	11.58	ATAD2	ATPase family, AAA domain containing 2
Hs.522029.1	11.52	KLHL9	kelchlike family member 9
Hs.36053.1	11.51	NREP	neuronal regeneration related protein
Hs.710036.1	11.5	MGARP	mitochondrialocalized glutamic acidrich protein
Hs.36053.6	11.5	NREP	neuronal regeneration related protein
Hs.368710.1	11.49	SPDL1	spindle apparatus coiledcoil protein 1
Hs.655832.1	11.49	AJUBA	ajuba LIM protein
Hs.355747.1	11.49	TRNP1	TMF1regulated nuclear protein 1
Hs.701778.1	11.44	KLHL9	kelchlike family member 9
Hs.300772.1	11.41	TPM2	tropomyosin 2 (beta)
Hs.128193.1	11.4	MKX	mohawk homeobox
Hs.477866.1	11.35	PLOD2	procollagenlysine, 2oxoglutarate 5dioxygenase 2
Hs.511743.4	11.32	TUBB3	tubulin, beta 3 class III
Hs.719131.1	11.29	RPS6KA2	ribosomal protein S6 kinase, 90kDa, polypeptide 2
Hs.22587.4	11.21	SSX2IP	synovial sarcoma, X breakpoint 2 interacting protein
Hs.654352.1	11.18	SLC1A4	solute carrier family 1 (glutamate/neutral amino acid transporter), member 4
Hs.559459.1	11.02	FAM65B	family with sequence similarity 65, member B
Hs.98206.1	11	GREM2	gremlin 2, DAN family BMP antagonist
Hs.179312.1	10.98	SNAPC1	small nuclear RNA activating complex, polypeptide 1, 43kDa
Hs.90093.1	10.97	HSPA4	heat shock 70kDa protein 4
Hs.59757.1	10.92	ZNF281	zinc finger protein 281
Hs.695203.1	10.87	NRK	Nik related kinase
Hs.59757.1	10.87	ZNF281	zinc finger protein 281
Hs.184523.1	10.83	STK38L	serine/threonine kinase 38 like
Hs.654506.1	10.79	MYO1E	myosin IE
Hs.591115.1	10.78	FBXO22	Fbox protein 22
Hs.9754.1	10.77	ATF5	activating transcription factor 5
Hs.104925.1	10.77	ENC1	ectodermalneural cortex 1 (with BTB domain)
Hs.570855.1	10.76	PDGFC	platelet derived growth factor C
Hs.76090.1	10.73	TNFAIP1	tumor necrosis factor, alphainduced protein 1 (endothelial)
Hs.136348.1	10.73	POSTN	periostin, osteoblast specific factor
Hs.709593.2	10.68	ST20	suppressor of tumorigenicity 20
Hs.460184.2	10.66	MCM4	minichromosome maintenance complex component 4
Hs.284137.1	10.64	RMI1	RecQ mediated genome instability 1
Hs.719080.2	10.63	RPS14	ribosomal protein S14
Hs.363558.5	10.63	GRAMD3	GRAM domain containing 3
Hs.203717.17	10.59	FN1	fibronectin 1
Hs.128065.2	10.53	CTSC	cathepsin C
Hs.121028.3	10.52	ASPM	asp (abnormal spindle) homolog, microcephaly associated (Drosophila)
Hs.102267.2	10.5	LOX	lysyl oxidase
Hs.486031.1	10.48	ASCC3	activating signal cointegrator 1 complex subunit 3
Hs.588647.1	10.46	LRRC8D	leucine rich repeat containing 8 family, member D
Hs.468048.1	10.45	LCLAT1	lysocardiolipin acyltransferase 1
Hs.709347.1	10.44	SLFN5	schlafen family member 5
Hs.386726.1	10.43	RGS4	regulator of Gprotein signaling 4
Hs.654534.2	10.43	CHN1	chimerin 1
Hs.656778.1	10.4	ULBP2	UL16 binding protein 2
Hs.363558.1	10.39	GRAMD3	GRAM domain containing 3
Hs.293689.4	10.39	MCFD2	multiple coagulation factor deficiency 2
Hs.501928.3	10.37	MICAL2	microtubule associated monooxygenase, calponin and LIM domain containing 2
Hs.71465.1	10.34	SQLE	squalene epoxidase
Hs.715560.1	10.3	GPR126	G proteincoupled receptor 126
Hs.655252.1	10.27	PNMA2	paraneoplastic Ma antigen 2
Hs.596312.3	10.27	KRT8	keratin 8
Hs.205558.2	10.25	GLIPR1	GLI pathogenesisrelated 1
Hs.520708.1	10.24	DFNA5	deafness, autosomal dominant 5
Hs.654978.1	10.2	RAB27A	RAB27A, member RAS oncogene family
Hs.205558.1	10.19	GLIPR1	GLI pathogenesisrelated 1
Hs.532315.3	10.18	SLC31A1	solute carrier family 31 (copper transporter), member 1
Hs.460184.2	10.17	MCM4	minichromosome maintenance complex component 4
Hs.434253.1	10.16	C9orf3	chromosome 9 open reading frame 3
Hs.24119.1	10.12	NEK7	NIMArelated kinase 7
Hs.708560.1	10.12	MOSPD1	motile sperm domain containing 1
Hs.459153.1	10.1	BNC1	basonuclin 1
Hs.445827.1	10.1	COL5A2	collagen, type V, alpha 2
Hs.591697.1	10.09	MAD2L1	MAD2 mitotic arrest deficientlike 1 (yeast)
Hs.2799.1	10.08	HAPLN1	hyaluronan and proteoglycan link protein 1
Hs.102267.1	10.07	LOX	lysyl oxidase
Hs.352341.1	10.05	HSPA13	heat shock protein 70kDa family, member 13
Hs.130031.2	10.04	TRIO	trio Rho guanine nucleotide exchange factor
Hs.612385.1	10	NEXN	nexilin (F actin binding protein)
Hs.484551.1	10	MDM2	MDM2 protooncogene, E3 ubiquitin protein ligase
Day 3 vs Day 28
Decrease gene expression
Transcript ID(Array Design)	Fold Change	Gene Symbol	Description	TC Comment
Hs.283398.1	21.01	KANK4	KN motif and ankyrin repeat domains 4
Hs.504877.1	10.42	ARHGDIB	Rho GDP dissociation inhibitor (GDI) beta
Hs.500333.4	10.28	FAM213A	family with sequence similarity 213, member A
Day 3 vs Day 28
Increase gene expression
Transcript ID(Array Design)	Fold Change	Gene Symbol	Description	TC Comment
Hs.136348.6	170.75	POSTN	periostin, osteoblast specific factor
Hs.7122.3	107.76	SCRG1	stimulator of chondrogenesis 1
Hs.7122.1	100.78	SCRG1	stimulator of chondrogenesis 1
Hs.248160.1	94.74	SSTR1	somatostatin receptor 1
Hs.519873.5	90.34	DSP	desmoplakin
Hs.406013.3	69.15	KRT18	keratin 18
Hs.654631.1	64.44	TENM2	teneurin transmembrane protein 2
Hs.699445.1	49.62	MYH2	myosin, heavy chain 2, skeletal muscle, adult
Hs.2820.1	45.12	OXTR	oxytocin receptor
Hs.655143.1	40.88	SORBS2	sorbin and SH3 domain containing 2
Hs.631569.1	40.42	PPP1R14A	protein phosphatase 1, regulatory (inhibitor) subunit 14A
Hs.699445.3	38.81	MYH2	myosin, heavy chain 2, skeletal muscle, adult
Hs.406013.9	38.42	KRT18	keratin 18
Hs.699445.1	38.17	MYH2	myosin, heavy chain 2, skeletal muscle, adult
Hs.600793.1	31.87	PRR15	proline rich 15
Hs.712860.1	23.53	EDIL3	EGFlike repeats and discoidin Ilike domains 3
Hs.25391.1	23.51	PI16	peptidase inhibitor 16
Hs.25391.1	23.37	PI16	peptidase inhibitor 16
Hs.591347.1	19.93	TPD52L1	tumor protein D52like 1
Hs.632713.1	19.82	INHBE	inhibin, beta E
Hs.409602.1	19.05	SULF1	sulfatase 1
Hs.89640.2	18.09	TEK	TEK tyrosine kinase, endothelial
Hs.89640.1	17.84	TEK	TEK tyrosine kinase, endothelial
Hs.713389.2	17.77	RDH10	retinol dehydrogenase 10 (alltrans)
Hs.523446.1	17.7	COL11A1	collagen, type XI, alpha 1
Hs.654386.1	17.48	CDH13	cadherin 13
Hs.25391.3	16.71	PI16	peptidase inhibitor 16
Hs.484918.3	16.69	CMAHP	cytidine monophosphoNacetylneuraminic acid hydroxylase, pseudogene
Hs.497745.1	16.38	KCNK2	potassium channel, subfamily K, member 2
Hs.164226.1	15.39	THBS1	thrombospondin 1
Hs.696346.1	15.31	SYT15	synaptotagmin XV
Hs.626637.2	15.27	LOXL2	lysyl oxidaselike 2
Hs.654386.7	14.67	CDH13	cadherin 13
Hs.710666.1	14.57	SULF1	sulfatase 1
Hs.523446.2	14.14	COL11A1	collagen, type XI, alpha 1
Hs.233160.1	14.12	STC2	stanniocalcin 2
Hs.497745.1	13.91	KCNK2	potassium channel, subfamily K, member 2
Hs.154706.1	13.76	SERAC1	serine active site containing 1
Hs.369574.1	13.39	CDC42EP3	CDC42 effector protein (Rho GTPase binding) 3
Hs.136348.1	13.31	POSTN	periostin, osteoblast specific factor
Hs.164226.1	13.17	THBS1	thrombospondin 1
Hs.523446.1	13.13	COL11A1	collagen, type XI, alpha 1
Hs.492277.1	13.11	GDF6	growth differentiation factor 6
Hs.494261.3	12.92	PSAT1	phosphoserine aminotransferase 1
Hs.516826.1	12.78	TRIB3	tribbles pseudokinase 3
Hs.655143.1	12.57	SORBS2	sorbin and SH3 domain containing 2
Hs.136348.4	12.42	POSTN	periostin, osteoblast specific factor
Hs.519873.2	12.14	DSP	desmoplakin
Hs.702168.1	12.01	SHROOM3	shroom family member 3
Hs.523446.2	12.01	COL11A1	collagen, type XI, alpha 1
Hs.61232.1	11.93	IL20RB	interleukin 20 receptor beta
Hs.38449.2	11.84	SERPINE2	serpin peptidase inhibitor, clade E (nexin, plasminogen activator inhibitor type 1), member 2
Hs.37167.1	11.48	SGCG	sarcoglycan, gamma (35kDa dystrophinassociated glycoprotein)
Hs.523446.1	11.45	COL11A1	collagen, type XI, alpha 1
Hs.409602.4	11.35	SULF1	sulfatase 1
Hs.654386.1	11.22	CDH13	cadherin 13
Hs.596312.2	10.73	KRT8	keratin 8
Hs.479384.1	10.64	SEL1L3	sel1 suppressor of lin12like 3 (C. elegans)
Hs.201034.1	10.58	NTN4	netrin 4
Hs.464829.1	10.2	CDH2	cadherin 2, type 1, Ncadherin (neuronal)
Hs.596312.3	10.14	KRT8	keratin 8
